# Supplementary material for: Identification of a Gene Panel Predictive of Triple-Negative Breast Cancer Response to Neoadjuvant Chemotherapy Employing Transcriptomic and Functional Validation
Source: Int J Mol Sci. 2022 Sep 17;23(18):10901. doi: 10.3390/ijms231810901 (PMC9506546; doi:10.3390/ijms231810901)
Supplement: Supplementary file 1 [file ijms-23-10901-s001.zip]

Archive with 9 entries (9 files):
- Figure S1.pdf
- Figure S2.pdf
- Figure S3.pdf
- Table S1.xlsx
- Table S2.xlsx
- Table S3.xlsx
- Table S4.xlsx
- Table S5.xlsx
- Table S6.xlsx
