# Supplementary material for: Identification of a Gene Panel Predictive of Triple-Negative Breast Cancer Response to Neoadjuvant Chemotherapy Employing Transcriptomic and Functional Validation
Source: Int J Mol Sci. 2022 Sep 17;23(18):10901. doi: 10.3390/ijms231810901 (PMC9506546; doi:10.3390/ijms231810901)
Supplement: Supplementary file 1 [file ijms-23-10901-s001.zip › Table S1.xlsx]

## Sheet: GE.RD_vs_pCR-fold1.5_rawp0.05
Table S1. Differentially expressed mRNAs (1.5 FC, p < 0.05) in RD vs pCR TNBC
GeneID (Regulation criterion: fold > 1.5 and rawp p-value < 0.05)	RD_vs_pCR-log_fold	RD_vs_pCR-p_value
EHF	1.12462	0.00114516
FOXA1	0.94957	0.00849051
SPDEF	0.938648	0.0366675
BSCL2	0.85208	0.0240013
GNAS	0.804974	0.030696
SOD3	0.761827	0.0221712
CHST1	0.722507	0.000765356
COMP	0.715278	0.0338103
HID1	0.671432	0.020937
SLC9A3R2	0.635715	0.00118473
C1orf116	0.62922	0.000378821
RHOB	0.62761	0.0014483
MISP3	0.615452	0.0139961
SERINC2	0.601951	0.0137293
FADS2	0.597841	0.0411389
SCN4B	0.594803	0.00568159
TEX30	-0.584994	0.0130921
H3C2	-0.585012	0.00167322
TNFRSF14	-0.585043	0.0103202
CLDN23	-0.585138	0.00354195
GPR18	-0.585311	0.0242186
SLCO2B1	-0.586193	0.0188396
E2F3	-0.586195	0.015001
G2E3	-0.586264	0.0164186
CPSF4	-0.586643	0.0450821
CENPE	-0.587476	0.0001933
SERPINB8	-0.588343	0.00469024
CDKAL1	-0.588612	0.00317407
CNTLN	-0.588659	0.000373622
TOP2A	-0.589519	0.00490507
COX10	-0.589888	0.0147482
CCR2	-0.590288	0.00986416
EGFL6	-0.590691	0.000456355
DENND1C	-0.590775	0.00478356
SLC9A6	-0.592073	0.0175564
SENP3	-0.592172	0.0115517
ACP5	-0.592657	0.016362
COPS2	-0.592947	0.0388329
GPR89B	-0.593589	0.0424908
SECTM1	-0.594294	0.0358262
IGF1R	-0.594346	0.0394287
ABCA5	-0.59521	0.0123215
PDE6G	-0.595853	0.0109997
FBXO5	-0.596709	0.00221872
SEC23IP	-0.596944	0.00614952
ELF1	-0.597265	0.0215645
GEMIN2	-0.597416	0.0072453
ARMC1	-0.598193	0.0220336
UBE2D2	-0.599379	0.0212195
USP14	-0.601206	0.0180306
EPRS1	-0.60139	0.00583363
CUL1	-0.601937	0.00492923
CERS5	-0.60203	0.0254492
DPY30	-0.602995	0.0388912
SUSD3	-0.603205	0.0246142
CCDC43	-0.6039	0.0147587
ILRUN	-0.603923	0.0172774
ZFAND2A	-0.605665	0.0131042
HNRNPDL	-0.606334	0.0349258
CLIC2	-0.606749	0.0178341
TMLHE	-0.606917	0.00125841
PRPSAP2	-0.607182	0.0369135
ZNF492	-0.607511	0.0250007
ZNRF2	-0.607902	0.00504355
TNFRSF10A	-0.60847	0.00962131
CAMK2N1	-0.608508	0.0245009
IL21	-0.609942	0.00254787
PNPT1	-0.61001	0.0353609
NKAP	-0.610191	0.00488283
PHF19	-0.610325	0.00463106
ADAM19	-0.610581	0.00619746
DENND2D	-0.611468	0.00923303
IFI30	-0.611483	0.00192911
CDK1	-0.611934	0.00609364
SNX14	-0.612927	0.0426132
TYMS	-0.613101	0.0224556
SLC4A1AP	-0.613817	0.00769217
TRIM39	-0.614723	0.0394471
CPVL	-0.615149	0.0435035
MFNG	-0.615783	0.00791954
TPGS2	-0.61629	0.0316203
TLR1	-0.616723	0.0052461
NPIPB13	-0.616772	0.0244301
GRAMD1B	-0.617421	0.00152058
VPS54	-0.617445	0.0158871
RTP4	-0.617451	0.00423812
WASF2	-0.617927	0.0290144
TRMO	-0.619459	0.0126366
CKS2	-0.619504	0.0338299
USP39	-0.619516	0.00857321
HERPUD2	-0.619769	0.0028293
LY75-CD302	-0.620212	0.00163903
RAP1GDS1	-0.620258	0.0114359
SGO2	-0.620289	0.0127056
SPC25	-0.620431	0.000360176
BTG3	-0.62053	0.0174119
SLC37A2	-0.620591	0.035543
IFNAR2	-0.620607	0.00705836
FNDC3B	-0.620819	0.0408146
NDUFV2	-0.621239	0.0105118
TUBB2B	-0.621241	0.0247877
FCGR2C	-0.621243	0.0069194
UBA7	-0.621341	0.00185461
C6orf62	-0.622104	0.0222699
ELK3	-0.623218	0.00566331
C1orf54	-0.62361	0.00901883
TMEM176B	-0.624298	0.0328733
ZC3H12D	-0.624779	0.00964875
FXYD2	-0.624785	0.0049956
PATL1	-0.625195	0.000214328
EMG1	-0.62551	0.0255695
GTF2A1	-0.62596	0.00860516
STAT4	-0.625977	0.00347126
ZEB2	-0.626189	0.00430519
JAK2	-0.626491	0.00149961
RAD18	-0.62738	0.0360607
WDR76	-0.627808	0.013903
ZNF385B	-0.628291	0.0389384
HJURP	-0.628598	0.000422976
PTPN2	-0.628788	0.0136987
ZNF354A	-0.628827	0.017546
UBASH3B	-0.628955	8.43682e-05
CCR5	-0.629575	0.000174625
CXCL1	-0.630034	0.0296552
CCNA2	-0.630155	0.00564047
HSPA14	-0.630424	0.00393123
TNF	-0.630931	0.00721366
WARS1	-0.631629	0.00724217
PSMA4	-0.631903	0.00242292
CMTR1	-0.632225	0.00680851
TCF7L2	-0.632771	0.0095161
FAM72B	-0.63286	0.00654233
CLEC7A	-0.63373	0.0173007
SPI1	-0.633906	0.000782085
CBWD2	-0.635387	0.0397679
TTK	-0.635563	0.00290482
UBE3A	-0.635606	0.0129894
XRCC3	-0.635607	0.00669597
ZCCHC10	-0.636368	0.0155207
FMR1	-0.636938	0.00722093
CEP57L1	-0.637075	0.00979834
PIP4K2A	-0.637509	0.0236856
CIB2	-0.637994	0.024478
ZNF280C	-0.638434	0.0314879
TRAFD1	-0.63856	0.00780649
BTN3A1	-0.638573	0.00723566
PHF6	-0.639339	0.0320694
MX1	-0.639543	0.0344229
RNF138	-0.64098	0.00474098
KLHL23	-0.641143	0.0297468
TESPA1	-0.641736	0.0249766
PLAUR	-0.643396	0.0099612
IL12A	-0.645222	0.0105284
NPL	-0.645493	0.0040177
RAB34	-0.645843	0.000384705
ERF	-0.646191	0.00950529
CD8A	-0.646462	0.011117
RHOF	-0.646468	0.0109529
ATG7	-0.646492	0.0468534
S100A12	-0.646637	0.00717312
CD8B	-0.646713	0.0122709
TMEM150B	-0.64678	0.00306641
MBTD1	-0.646983	0.00585719
RESF1	-0.647565	0.00737746
B3GALT6	-0.648092	0.00351769
FCER1G	-0.648896	0.00413553
DPH6	-0.64957	0.0236664
NUP58	-0.64963	0.00180271
EPB41L3	-0.65046	0.0211134
RNF130	-0.650819	0.0226052
VNN2	-0.651096	0.00286337
UNC50	-0.651858	0.00483471
AP1S2	-0.652179	0.0139322
IK	-0.654016	0.0180752
FPR3	-0.654676	0.00154825
EXOSC8	-0.654739	0.00326484
PPIA	-0.654784	0.0381807
LAP3	-0.655128	0.00454615
SNX24	-0.656364	0.000242402
SIRPG	-0.656775	0.00377001
FIGNL1	-0.657207	0.0161038
LIPA	-0.657852	0.0249797
ZNF227	-0.658031	0.00495288
UBE2J2	-0.6584	0.00951306
NFE2L3	-0.658439	0.00481107
PUS7L	-0.65925	0.0298003
LYAR	-0.659824	0.0179462
MYBL1	-0.660209	0.0478573
ODF3B	-0.660294	0.0149758
SLC36A4	-0.660662	0.00314382
SAMSN1	-0.661151	0.00886251
PMPCA	-0.661377	0.000455048
STIL	-0.661719	0.0281254
IL2RA	-0.661905	6.51225e-05
KIF4A	-0.662256	0.000605513
DICER1	-0.663886	0.027183
ATF7IP2	-0.664157	0.0115672
UPF3B	-0.664267	0.00172709
FYN	-0.664553	0.000437742
STK24	-0.66487	0.00512686
CD47	-0.664929	0.00827257
CCDC25	-0.666773	0.0334975
SNRPG	-0.666896	0.0224812
PRIM1	-0.667014	0.000534773
ZNF121	-0.667598	0.0264856
ANKRD44	-0.668086	0.000827962
CFL2	-0.668658	0.0158868
UBALD2	-0.669531	0.0327038
EOMES	-0.669837	0.00271176
CD28	-0.672086	0.0132613
PFN2	-0.672257	0.0291138
PTPN22	-0.672498	0.00201363
PPP4R1	-0.673136	0.0116975
EXO1	-0.673748	0.0116118
HAPLN3	-0.675431	0.044206
GSDMC	-0.677748	0.0208309
CD3E	-0.677975	0.016231
STIM2	-0.678741	0.0159744
BOLA3	-0.680219	0.043659
H4C13	-0.680694	0.0147882
ANKRD22	-0.681474	3.52886e-06
TNFAIP3	-0.681625	0.0161615
MICB	-0.682496	9.51304e-06
FMN1	-0.684165	6.03459e-05
DYRK1A	-0.684706	0.00192545
PPM1K	-0.685848	0.0308401
RPS6KA3	-0.68619	0.00535727
CDK11A	-0.687529	0.0204971
FASTKD1	-0.688487	0.0145201
TNFRSF17	-0.688488	0.0156118
PTK2B	-0.688876	0.00372602
MMP9	-0.689537	0.0492377
SMARCB1	-0.690266	0.0145866
RCHY1	-0.690572	0.00481315
LY96	-0.691441	0.00915937
LCP2	-0.69145	0.00432379
USP32	-0.691867	0.00224051
PUM3	-0.692592	0.00260732
HAMP	-0.693377	0.00681187
TCEAL2	-0.693728	0.0128616
EVI2A	-0.694316	0.000394707
ASPHD1	-0.695101	0.0133859
TASOR2	-0.696125	0.00334633
OPTN	-0.697151	0.0223756
POLA2	-0.697736	0.00957562
DDX23	-0.698104	0.00590352
GMFG	-0.698726	0.0150056
CCL2	-0.70214	0.00681975
RGS10	-0.702932	0.0178648
LIMD2	-0.704443	0.0166116
LRRFIP2	-0.704777	0.00529694
IL10	-0.705163	0.00109099
SKIL	-0.705464	0.00106074
CLEC2D	-0.706314	0.047269
AL662899.4	-0.706703	0.0483035
CALHM6	-0.706778	0.012112
REL	-0.710576	0.00799283
XPO1	-0.711116	0.00147194
CCL3	-0.71392	0.00256893
RABGAP1L	-0.714511	0.00722404
EGR2	-0.714895	0.0172746
ANXA2R	-0.717175	0.0103916
TTR	-0.717517	0.0187097
PSMD14	-0.718165	0.00371516
CD3D	-0.720005	0.00951032
HASPIN	-0.720134	0.000258479
SIGLEC10	-0.722461	0.0456885
FAM24B	-0.723304	0.000385301
SNX16	-0.723469	0.00272435
AP000295.1	-0.72362	0.0098783
GTF2E2	-0.724202	0.00064388
MMD	-0.724606	0.0108696
APOL1	-0.726071	0.00266419
GIMAP7	-0.730319	0.00382043
WDHD1	-0.730795	0.00161719
TRIM59	-0.731174	0.0126937
UCHL1	-0.731475	0.0096812
ANLN	-0.732888	0.0014321
NUF2	-0.733617	0.00377464
ECT2	-0.733658	0.00987297
CSF1	-0.734756	0.00468199
CCL8	-0.736931	0.00794723
CENPQ	-0.737486	0.00285189
IFI16	-0.738858	0.0010636
CENPU	-0.74099	0.0124381
HNRNPA3	-0.741346	0.00497431
CEP128	-0.741758	0.0103976
DDX11	-0.742173	0.00267844
CIITA	-0.742352	0.0040863
ESCO2	-0.742653	0.0065346
PIM1	-0.743228	0.000160637
SFXN1	-0.745706	0.00156335
PAH	-0.747796	0.0181939
TMEM38B	-0.748252	0.00151553
PIM2	-0.750205	0.0171383
CLEC2B	-0.752544	0.0149009
SCIMP	-0.755121	0.00215593
FCGR3B	-0.755268	0.00500229
THEMIS2	-0.755289	3.94948e-05
SFMBT2	-0.755954	0.00385051
ZNF800	-0.756049	0.00853702
TAOK1	-0.757416	0.0021755
OSBPL3	-0.760375	0.000484577
TNFRSF9	-0.760516	0.000102362
FXR1	-0.761818	0.0195898
DLGAP5	-0.763443	0.00920868
LIN37	-0.765119	0.00786083
GLRX	-0.765329	0.0108752
GRAP2	-0.765366	0.00484816
ZNF730	-0.767598	0.00264554
METTL18	-0.770206	0.000909856
MECP2	-0.771231	0.00657182
KLRB1	-0.771871	0.00220207
IL4I1	-0.772308	0.0043494
C16orf70	-0.773347	0.00416468
GBP4	-0.775881	7.2211e-05
KLRC1	-0.77778	7.7354e-05
BST2	-0.779738	0.00562477
APOC2	-0.781846	0.0174737
RASGEF1B	-0.783558	0.00103134
AIF1	-0.784009	0.00846123
ARHGAP11A	-0.784143	0.00128418
SPAAR	-0.784412	0.0387788
SERPINA1	-0.784555	0.00184615
CD200	-0.786175	0.00391969
PLK1	-0.790281	0.0130691
CCDC7	-0.790306	0.0319058
RUFY4	-0.790875	0.000926144
DOK2	-0.791391	0.00271574
RPL22L1	-0.7917	0.0316134
SOAT1	-0.791962	0.000596168
NPIPB4	-0.79221	0.0366869
ADAMDEC1	-0.793289	0.00356468
IL6R	-0.79497	0.000226561
CEP55	-0.796942	0.0014425
NOL8	-0.797156	0.0223773
MMP12	-0.798857	0.00358459
IL15RA	-0.80162	0.00178018
ZBP1	-0.802591	0.00225431
GZMA	-0.802932	0.00300893
GPR141	-0.804172	0.00010263
HAUS7	-0.807333	0.00274331
SNX10	-0.808533	5.45614e-05
HLA-DRA	-0.809512	0.0123825
TARS1	-0.814599	0.0296091
ZNF707	-0.814682	0.00104016
PTPN7	-0.818706	0.0050457
BIRC5	-0.819179	0.00740848
ANP32E	-0.820178	0.0293799
BATF	-0.824313	0.00882384
EXOC3L4	-0.828437	0.000812164
CSF3R	-0.831308	0.000223013
TLR6	-0.839666	0.00190347
CD96	-0.840464	0.00320009
ZNF683	-0.841948	0.00109925
FAM72D	-0.846363	4.65796e-05
CLIP4	-0.848807	0.00119579
MVB12B	-0.850237	0.000774005
DEK	-0.85424	0.000267904
ERAP2	-0.854988	0.0105151
APOA2	-0.855656	0.0212084
IFNG	-0.859374	8.11969e-05
HAVCR2	-0.861131	0.00371441
ARNTL2	-0.863745	0.0162902
OLR1	-0.863929	0.00520495
BCL2A1	-0.865348	0.0120056
CLEC12A	-0.865536	7.436e-05
MND1	-0.869971	0.00263402
HELLS	-0.8796	0.000110607
SLAMF8	-0.881406	0.000550655
RAB8B	-0.882382	0.00281227
RBL1	-0.888249	0.00211031
TYROBP	-0.889742	0.000294801
FAM49B	-0.890698	0.000331932
CLEC4A	-0.893524	8.17024e-05
CCL5	-0.899202	0.00470815
H3C7	-0.900759	0.000740094
QPCT	-0.900917	0.00961177
NKG7	-0.901623	0.0108192
KLHDC7B	-0.902752	0.00438824
C15orf48	-0.903039	0.00672595
ABHD3	-0.904566	0.00760548
SH2D1A	-0.905522	0.000435328
ASPM	-0.905686	0.00153492
CD226	-0.90801	0.000148095
SMC4	-0.908701	0.00379963
CHRNA5	-0.908991	0.00204712
FAM72C	-0.909116	9.7769e-05
SLC9A9	-0.917354	0.00252205
KLRC3	-0.917657	0.000372886
CHST11	-0.921284	0.000577693
SNX20	-0.932989	9.62793e-05
WIPF1	-0.934004	0.000239674
PSMB9	-0.937079	0.00634985
VRK2	-0.938549	0.00502483
H4C1	-0.940584	0.0019158
HLA-DOB	-0.949706	0.00504624
ASAP1	-0.953105	0.00843683
IL2RG	-0.958218	0.00212946
IPCEF1	-0.961189	0.000659328
AC134669.1	-0.970115	0.00498017
HMGB2	-0.97892	0.00220979
TMEM40	-0.98196	0.0117893
PATL2	-0.98664	0.000622088
GBP1	-0.98729	0.000395834
PIK3AP1	-0.987303	0.000807075
CYTIP	-0.999323	0.00153376
CCL19	-1.00679	0.0395408
XAF1	-1.01074	0.00374641
CSF2RB	-1.02362	1.86516e-05
SLAMF7	-1.02506	0.00136738
CDKN3	-1.03477	0.000694711
RPS6	-1.03974	0.00687997
CD5	-1.04687	0.00327585
ART3	-1.04886	0.0487624
CCL4	-1.07969	0.000192879
CLEC4E	-1.11317	0.000190041
CXCL11	-1.12704	0.0082337
PRAME	-1.14403	0.0138822
CXCL10	-1.19813	0.00311925
UBD	-1.21514	0.00499937
GBP5	-1.26054	0.000243891
LYZ	-1.26075	0.000312306
CXCL9	-1.27711	0.000980323
CD2	-1.27822	0.000536555
CHI3L1	-1.37171	0.00272574
ORM1	-1.53097	0.0117681
KLRK1	-1.58336	0.000264125
HLA-DPA1	-1.96822	0.00810508
