# Supplementary material for: Identification of a Gene Panel Predictive of Triple-Negative Breast Cancer Response to Neoadjuvant Chemotherapy Employing Transcriptomic and Functional Validation
Source: Int J Mol Sci. 2022 Sep 17;23(18):10901. doi: 10.3390/ijms231810901 (PMC9506546; doi:10.3390/ijms231810901)
Supplement: Supplementary file 1 [file ijms-23-10901-s001.zip › Table S2.xlsx]

## Sheet: Sheet0
Table S2. Disease and function IPA analysis of differentially expressed genes in RD vs pCR TNBC
Categories	Diseases or Functions Annotation	p-value	Predicted Activation State	Activation z-score	Molecules	# Molecules
Cell-To-Cell Signaling and Interaction	Binding of cell surface	1.38e-05	Increased	2.646	CCL19,CCL5,CCL8,CXCL1,CXCL10,CXCL11,CXCL9,LY96	8
Cellular Movement	Chemotaxis of germ cell tumor cell lines	5.08e-06	Decreased	-2	CCL2,CCL3,CCL4,CCL5	4
Cellular Assembly and Organization	Formation of uropod	1e-05	Decreased	-2	CCL2,CCL3,CCL4,CCL5	4
Cell-To-Cell Signaling and Interaction,Hematological System Development and Function,Immune Cell Trafficking,Inflammatory Response	Priming of lymphocytes	1.77e-05	Decreased	-2	CD2,FCER1G,IL10,KLRC4-KLRK1/KLRK1	4
Cell-To-Cell Signaling and Interaction,Cellular Movement,Hematological System Development and Function,Immune Cell Trafficking,Inflammatory Response	Chemoattraction of granulocytes	1.77e-05	Decreased	-2	CCL2,CCL3,CCL5,DEK	4
Cellular Movement	Chemotaxis of neuroglia	1.77e-05	Decreased	-2	CCL2,CCR2,CXCL10,CXCL9	4
Cellular Development,Cellular Growth and Proliferation,Hematological System Development and Function,Lymphoid Tissue Structure and Development	Expansion of mononuclear leukocytes	4.94e-06	Decreased	-2.007	CD28,HAVCR2,IFNG,IGF1R,IL10,IL21,TNF,TNFRSF9	8
Cellular Movement,Hematological System Development and Function,Immune Cell Trafficking,Inflammatory Response	Cell movement of dendritic cells	1.78e-09	Decreased	-2.009	CCL19,CCL3,CCL4,CCL5,CCR2,CCR5,CD5,CXCL10,CXCL11,IFNG,IL12A,PTK2B,TNF	13
Cell Signaling,Post-Translational Modification	Tyrosine phosphorylation of protein	2.72e-11	Decreased	-2.055	CCL4,CCL5,CD2,CD28,CD47,CD8A,CD8B,CSF1,DYRK1A,FCER1G,FYN,IGF1R,PTK2B,PTPN2,PTPN22,SH2D1A,TNF	17
Cell-To-Cell Signaling and Interaction	Binding of leukemia cell lines	1.61e-09	Decreased	-2.065	B3GALT6,CCL2,CCL3,CCL4,CCR5,CD226,CD28,CD47,CSF1,CYTIP,GLRX,GMFG,IFNG,JAK2,KLRC4-KLRK1/KLRK1,LCP2,PLAUR,PTK2B,TNF	19
Cellular Development,Cellular Growth and Proliferation,Hematological System Development and Function,Hematopoiesis,Lymphoid Tissue Structure and Development,Tissue Development	Myelopoiesis of leukocytes	1.39e-05	Decreased	-2.071	CCL2,CSF1,CSF2RB,CXCL11,IFI16,IFNG,IL10,IL6R,SPI1,TLR1,TLR6,TNF	12
Cellular Movement,Hematological System Development and Function,Immune Cell Trafficking,Inflammatory Response	Chemotaxis of antigen presenting cells	1.81e-10	Decreased	-2.119	CCL19,CCL2,CCL3,CCL4,CCL5,CCR2,CCR5,CSF1,CXCL10,CXCL11,CXCL9,IL12A,PTK2B,TNF	14
Cellular Function and Maintenance	Engulfment of blood cells	3.18e-07	Decreased	-2.124	CCL19,CCL5,CD47,CSF1,CXCL10,CYRIB,FCGR3A/FCGR3B,GPR18,IFNG,IL21,PTPN7,RPS6KA3,TNF,TNFRSF9,WASF2	15
Cell-To-Cell Signaling and Interaction,Hematological System Development and Function,Immune Cell Trafficking	Adhesion of mononuclear leukocytes	7.66e-07	Decreased	-2.167	CCL19,CCL2,CCL4,CD2,CD47,IFNG,IL10,IL6R,JAK2,LCP2,PLAUR,PTK2B	12
Cell-To-Cell Signaling and Interaction	Adhesion of leukemia cell lines	3.38e-06	Decreased	-2.173	CCL2,CCL3,CCL4,CD28,CD47,CYTIP,GLRX,GMFG,LCP2,PLAUR,PTK2B,TNF	12
Cellular Movement,Hematological System Development and Function,Immune Cell Trafficking,Inflammatory Response	Migration of monocytes	3.48e-06	Decreased	-2.173	CCL19,CCL2,CCL3,CCL5,CCL8,CD47,IFNG,MMP9,TNF	9
Cell Morphology	Shape change of leukocytes	1.47e-08	Decreased	-2.184	CCL19,CCL2,CCL3,CCL5,CCL8,CCR2,CD28,LCP2,PTK2B	9
Cancer,Organismal Injury and Abnormalities	Hematological or lymphatic system tumor	1.29e-08	Decreased	-2.2	ABCA5,ACP5,ADAM19,ADAMDEC1,ANKRD22,ART3,ASPHD1,ATG7,BIRC5,C1orf116,CAMK2N1,CBWD2,CCDC7,CCL19,CCL2,CCL3,CCL4,CCL5,CCL8,CCNA2,CCR2,CCR5,CD2,CD200,CD226,CD28,CD3D,CD3E,CD47,CD5,CD8A,CDK1,CENPQ,CEP57L1,CHI3L1,CIITA,CLEC4A,CSF2RB,CSF3R,CXCL1,CXCL10,CXCL11,CXCL9,CYTIP,DDX11,DEK,DYRK1A,E2F3,EGR2,EOMES,ERF,EXO1,EXOSC8,FCER1G,FCGR2C,FCGR3A/FCGR3B,FMN1,FNDC3B,FYN,GEMIN2,GNAS,GZMA,HAMP,HAPLN3,HASPIN,HAVCR2,…	159
Cell Morphology,Hematological System Development and Function,Hypersensitivity Response	Shape change of basophils	6.94e-07	Decreased	-2.2	CCL2,CCL3,CCL5,CCL8,CCR2	5
Cell-To-Cell Signaling and Interaction,Cellular Movement,Hematological System Development and Function,Immune Cell Trafficking	Recruitment of mononuclear leukocytes	6.94e-07	Decreased	-2.2	CCL2,CCL3,CCL5,IL6R,TNF	5
Cellular Movement	Movement of myeloma cell lines	1.09e-05	Decreased	-2.208	CCL2,CCL3,IGF1R,PPIA,TNF	5
Cellular Development,Cellular Growth and Proliferation,Hematological System Development and Function,Hematopoiesis,Lymphoid Tissue Structure and Development,Tissue Development	Dendropoiesis	1.73e-05	Decreased	-2.208	CD47,CSF1,DEK,IFNG,IL10,SPI1,TLR1,TLR6,TNF,UBD	10
Cell-mediated Immune Response,Cellular Development,Cellular Function and Maintenance,Cellular Growth and Proliferation,Embryonic Development,Hematological System Development and Function,Hematopoiesis,Lymphoid Tissue Structure and Development,Organ Development,Organismal Development,Tissue Development	Differentiation of naive T lymphocytes	7.62e-06	Decreased	-2.211	CD28,IFNG,IL10,IL21,STAT4	5
Cancer,Hematological Disease,Organismal Injury and Abnormalities	Hematopoietic neoplasm	1.39e-08	Decreased	-2.213	ABCA5,ACP5,ADAM19,ADAMDEC1,ANKRD22,ART3,ASPHD1,ATG7,BIRC5,C1orf116,CAMK2N1,CBWD2,CCDC7,CCL19,CCL2,CCL3,CCL4,CCL5,CCL8,CCNA2,CCR2,CCR5,CD2,CD200,CD226,CD28,CD3D,CD3E,CD47,CD5,CD8A,CDK1,CENPQ,CEP57L1,CHI3L1,CIITA,CLEC4A,CSF2RB,CSF3R,CXCL1,CXCL10,CXCL11,CXCL9,CYTIP,DDX11,DEK,DYRK1A,E2F3,EGR2,EOMES,ERF,EXO1,EXOSC8,FCER1G,FCGR2C,FCGR3A/FCGR3B,FMN1,FNDC3B,FYN,GEMIN2,GNAS,GZMA,HAMP,HAPLN3,HASPIN,HAVCR2,…	158
Cellular Movement,Hematological System Development and Function,Immune Cell Trafficking,Inflammatory Response	Migration of peripheral blood monocytes	1.09e-05	Decreased	-2.213	CCL19,CCL2,CCL3,CCL5,CCL8	5
Infectious Diseases	Viral Infection	6.3e-14	Decreased	-2.215	AP1S2,APOA2,APOL1,ATG7,BST2,CCL2,CCL3,CCL4,CCL5,CCL8,CCR2,CCR5,CD28,CD3D,CD3E,CHI3L1,CHRNA5,CHST1,CIB2,CIITA,CLEC4A,CLEC4E,CSF1,CSF2RB,CSF3R,CXCL1,CXCL10,CXCL11,CXCL9,DDX23,DEK,DICER1,DYRK1A,EHF,ELF1,EOMES,FCGR2C,FCGR3A/FCGR3B,FMR1,FPR3,FXR1,FYN,GBP1,GEMIN2,GTF2A1,HAVCR2,HID1,HLA-DPA1,HLA-DRA,HNRNPDL,IFNAR2,IFNG,IGF1R,IL10,IL2RA,IL2RG,IL6R,JAK2,LCP2,LIPA,LRRFIP2,MECP2,MICB,MMD,MMP9,MND1,MVB12B,MX…	111
Cell-To-Cell Signaling and Interaction,Cellular Growth and Proliferation,Hematological System Development and Function	Stimulation of leukocytes	1.06e-05	Decreased	-2.229	CD2,CD28,FYN,GRAP2,IFNG,IL10,IL21,KLRC4-KLRK1/KLRK1,TNF,TNFRSF14	10
Cellular Movement	Cell movement of neuroglia	1.52e-05	Decreased	-2.236	CCL2,CCR2,CHI3L1,CXCL10,CXCL9	5
Cell-To-Cell Signaling and Interaction,Hematological System Development and Function,Immune Cell Trafficking	Adhesion of lymphocytes	4.03e-06	Decreased	-2.263	CCL19,CCL2,CCL4,CD2,CD47,IFNG,IL6R,JAK2,LCP2,PTK2B	10
Cellular Movement,Hematological System Development and Function,Immune Cell Trafficking	Cell movement of antigen presenting cells	6.79e-11	Decreased	-2.269	CCL19,CCL2,CCL3,CCL4,CCL5,CCR2,CCR5,CD5,CSF1,CXCL10,CXCL11,CXCL9,IFNG,IL10,IL12A,PTK2B,TNF	17
Cellular Function and Maintenance	Endocytosis by eukaryotic cells	5.67e-07	Decreased	-2.327	CCL19,CCL5,CD47,CIB2,CSF1,CXCL10,CYRIB,FCGR3A/FCGR3B,GPR18,IFNG,IL21,NKAP,NUF2,PTPN7,RHOB,RPS6KA3,SIGLEC10,SMARCB1,TNF,TNFRSF9,WASF2	21
Cell-To-Cell Signaling and Interaction,Hematological System Development and Function,Immune Cell Trafficking,Inflammatory Response	Activation of natural killer cells	4.27e-08	Decreased	-2.339	CD2,CD200,CD226,FCGR3A/FCGR3B,IFNG,IL10,IL12A,KLRC4-KLRK1/KLRK1,TLR1,TYROBP	10
Cell-To-Cell Signaling and Interaction,Cellular Growth and Proliferation	Stimulation of tumor cell lines	5.83e-06	Decreased	-2.372	CCL2,CCL5,CD2,CSF1,IFNG,TNF	6
Cellular Function and Maintenance,Hematological System Development and Function	Engulfment of myeloid cells	1.01e-06	Decreased	-2.392	CCL19,CD47,CSF1,CXCL10,FCGR3A/FCGR3B,GPR18,IFNG,IL21,TNF,TNFRSF9	10
Cellular Movement,Hematological System Development and Function,Immune Cell Trafficking,Inflammatory Response	Migration of monocyte-derived dendritic cells	1.79e-06	Decreased	-2.4	CCL19,CCL3,CCL4,CCL5,IFNG,TNF	6
Cell Cycle	Interaction of DNA	2.16e-05	Decreased	-2.424	CD2,CD28,CDK1,ERF,GLRX,GNAS,HMGB2,IFI16,IFNG,IL10,IL21,IL6R,LCP2,LY96,OLR1,PNPT1,REL,RHOB,SOAT1,SPI1,TCF7L2,TNF,TNFAIP3,TOP2A	24
Cell Death and Survival	Killing of bacteria	7.54e-06	Decreased	-2.425	ATG7,CXCL10,IFNG,LY96,LYZ,TNF	6
Cell-To-Cell Signaling and Interaction,Hematological System Development and Function,Immune Cell Trafficking,Inflammatory Response	Priming of mononuclear leukocytes	8.94e-08	Decreased	-2.433	CD2,CSF1,FCER1G,IL10,KLRC4-KLRK1/KLRK1,TNF	6
Cell-To-Cell Signaling and Interaction,Inflammatory Response	Immune response of leukocytes	3.3e-09	Decreased	-2.439	CCL2,CD226,CD47,CXCL1,CXCL10,FCER1G,FCGR3A/FCGR3B,GPR18,IFNG,IL10,IL12A,IL21,KLRC4-KLRK1/KLRK1,SH2D1A,TNF,TNFRSF9	16
Cell-To-Cell Signaling and Interaction,Hematological System Development and Function,Immune Cell Trafficking	Adhesion of immune cells	3e-08	Decreased	-2.452	CCL19,CCL2,CCL4,CCL5,CD2,CD47,CSF1,CXCL10,FCGR3A/FCGR3B,IFNG,IL10,IL6R,JAK2,LCP2,ORM1,PLAUR,PTK2B,SERPINA1,TNF,TYROBP	20
Cell-To-Cell Signaling and Interaction	Adhesion of lymphatic system cells	7.32e-07	Decreased	-2.472	CCL19,CCL2,CCL4,CD2,CD47,IFNG,IL6R,JAK2,LCP2,PTK2B,TNF	11
Cellular Development,Cellular Growth and Proliferation,Hematological System Development and Function,Hematopoiesis,Lymphoid Tissue Structure and Development,Tissue Development	Hematopoiesis of phagocytes	1.81e-06	Decreased	-2.474	CCL2,CD47,CSF1,CSF2RB,CXCL11,DEK,IFI16,IFNG,IL10,SPI1,TLR1,TLR6,TNF,UBD	14
Cell-To-Cell Signaling and Interaction,Hematological System Development and Function	Binding of T lymphocytes	1.46e-07	Decreased	-2.48	CCL19,CCL4,CCL5,CD2,CD47,CXCL11,IFNG,JAK2,KLRC4-KLRK1/KLRK1,LCP2,PTK2B,SH2D1A	12
Cellular Movement,Hematological System Development and Function,Immune Cell Trafficking	Migration of antigen presenting cells	8.55e-11	Decreased	-2.536	CCL19,CCL2,CCL3,CCL4,CCL5,CD5,CSF1,CXCL10,CXCL11,IFNG,IL10,PTK2B,TNF	13
Infectious Diseases	Infection by RNA virus	7.81e-16	Decreased	-2.537	AP1S2,APOA2,APOL1,ATG7,CCL2,CCL3,CCL4,CCL5,CCL8,CCR2,CCR5,CD28,CD3D,CHI3L1,CHRNA5,CHST1,CIB2,CSF1,CSF2RB,CXCL1,CXCL10,CXCL11,CXCL9,DDX23,EHF,ELF1,EOMES,FCGR2C,FCGR3A/FCGR3B,FMR1,FPR3,FXR1,FYN,GEMIN2,GTF2A1,HAVCR2,HID1,HLA-DPA1,HLA-DRA,HNRNPDL,IFNAR2,IFNG,IGF1R,IL10,IL2RA,IL2RG,IL6R,JAK2,LCP2,LIPA,MECP2,MICB,MMD,MMP9,MND1,MX1,OPTN,ORM1,OSBPL3,PIM1,PLK1,PPIA,PPM1K,RAB8B,RHOB,RNF138,RPS6,RPS6KA3,S10…	86
Cellular Function and Maintenance	Engulfment of phagocytes	1.01e-06	Decreased	-2.537	CCL19,CD47,CSF1,CXCL10,FCGR3A/FCGR3B,GPR18,IFNG,IL21,TNF,TNFRSF9	10
Cell-To-Cell Signaling and Interaction	Adhesion of blood cells	1.37e-08	Decreased	-2.543	CCL19,CCL2,CCL3,CCL4,CCL5,CD2,CD47,CSF1,CXCL10,CXCL9,FCGR3A/FCGR3B,IFNG,IL10,IL6R,JAK2,LCP2,ORM1,PLAUR,PTK2B,SERPINA1,TNF,TYROBP	22
Cell-To-Cell Signaling and Interaction,Hematological System Development and Function,Immune Cell Trafficking,Inflammatory Response	Activation of T lymphocytes	2.41e-10	Decreased	-2.546	BTN3A1,CCL5,CD2,CD28,CD3E,CD47,CLEC7A,FCER1G,HLA-DPA1,IFNG,IL10,IL12A,IL21,IL4I1,KLRC4-KLRK1/KLRK1,PTPN22,SIRPG,TNF,TNFRSF9	19
Cell Death and Survival	Cell viability of colorectal cancer cell lines	6.26e-06	Decreased	-2.568	BIRC5,FBXO5,IFNG,IGF1R,NFE2L3,NUP58,PLK1,RAD18,SMARCB1,SMC4,SNRPG,TCF7L2,TNF,TTK,TYMS,USP39,XPO1	17
Cellular Movement,Hematological System Development and Function	Cell movement of hematopoietic progenitor cells	7.76e-13	Decreased	-2.575	CCL19,CCL2,CCL3,CCL4,CCL5,CCL8,CCR2,CD28,CXCL10,CXCL11,CXCL9,IFNG,MMP9,TNF	14
Inflammatory Response	Immune response of cells	3.36e-08	Decreased	-2.594	APOA2,CCL2,CD226,CD47,CLEC7A,CSF1,CXCL1,CXCL10,CYRIB,DICER1,FCER1G,FCGR3A/FCGR3B,GPR18,IFNAR2,IFNG,IL10,IL12A,IL15RA,IL21,IL2RG,KLRC4-KLRK1/KLRK1,PTPN7,RPS6KA3,SH2D1A,SIGLEC10,TNF,TNFRSF9,TOP2A,WASF2	29
Cellular Movement,Hematological System Development and Function,Hypersensitivity Response,Immune Cell Trafficking	Cell movement of eosinophils	2.53e-06	Decreased	-2.597	CCL2,CCL3,CCL5,CD47,CXCL10,CXCL9,PLAUR,TNF	8
Infectious Diseases	HIV infection	9.21e-07	Decreased	-2.676	ATG7,CCL2,CCL3,CCL4,CCL5,CCR2,CCR5,CD28,CHST1,CIB2,CSF1,CSF2RB,DDX23,FCGR2C,FCGR3A/FCGR3B,FXR1,GEMIN2,GTF2A1,HAVCR2,HID1,HNRNPDL,IFNAR2,IFNG,IL10,IL2RA,IL2RG,LCP2,MICB,MMP9,MND1,OSBPL3,PLK1,PPM1K,RPS6KA3,SLC9A6,SOAT1,TAOK1,TNF,TOP2A,TYMS,UPF3B,USP39,XPO1,ZNF354A	44
Cellular Movement,Hematological System Development and Function,Immune Cell Trafficking,Inflammatory Response	Migration of dendritic cells	5.46e-09	Decreased	-2.683	CCL19,CCL3,CCL4,CCL5,CD5,CXCL10,CXCL11,IFNG,PTK2B,TNF	10
Cellular Movement,Hematological System Development and Function,Immune Cell Trafficking,Inflammatory Response	Transmigration of phagocytes	3.99e-06	Decreased	-2.738	CCL19,CCL2,CCL3,CCL4,CCL5,CD47,IFNG,MMP9,TNF	9
Cellular Movement,Hematological System Development and Function,Immune Cell Trafficking	Cell movement of PBMCs	1.48e-13	Decreased	-2.743	CCL19,CCL2,CCL3,CCL4,CCL5,CCL8,CCR2,CCR5,CD47,CXCL10,IL10,LCP2,PLAUR,PPIA,PTK2B,TNF	16
Cellular Function and Maintenance	Engulfment of leukocytes	3.37e-07	Decreased	-2.753	CCL19,CCL5,CD47,CSF1,CXCL10,FCGR3A/FCGR3B,GPR18,IFNG,IL21,TNF,TNFRSF9	11
Cellular Movement,Hematological System Development and Function,Immune Cell Trafficking,Inflammatory Response	Chemotaxis of PBMCs	3.06e-09	Decreased	-2.768	CCL2,CCL3,CCL4,CCL5,CCR2,CCR5,PLAUR,PPIA,TNF	9
Cellular Movement,Hematological System Development and Function,Immune Cell Trafficking,Inflammatory Response	Chemotaxis of peripheral blood monocytes	2.28e-09	Decreased	-2.778	CCL2,CCL3,CCL4,CCL5,CCR2,PLAUR,PPIA,TNF	8
Cell-To-Cell Signaling and Interaction,Hematological System Development and Function,Immune Cell Trafficking,Inflammatory Response	Activation of leukocytes	1.09e-14	Decreased	-2.793	BTN3A1,CCL2,CCL3,CCL5,CD2,CD200,CD226,CD28,CD3E,CD47,CLEC2D,CLEC7A,CSF1,FCER1G,FCGR3A/FCGR3B,HAVCR2,HLA-DPA1,IFNG,IL10,IL12A,IL21,IL4I1,KLRC4-KLRK1/KLRK1,LY96,PTPN22,RAB34,RAB8B,S100A12,SIRPG,SLAMF7,TLR1,TNF,TNFRSF10A,TNFRSF9,TYROBP	35
Cell-To-Cell Signaling and Interaction,Hematological System Development and Function	Binding of lymphocytes	2.66e-08	Decreased	-2.796	CCL19,CCL2,CCL4,CCL5,CD2,CD47,CXCL11,IFNG,IL6R,JAK2,KLRC4-KLRK1/KLRK1,LCP2,PTK2B,SH2D1A	14
Cellular Movement	Transmigration of cells	1.1e-05	Decreased	-2.822	CCL19,CCL2,CCL3,CCL4,CCL5,CD28,CD47,CXCL11,IFNG,MMP9,PTK2B,TNF	12
Cell-To-Cell Signaling and Interaction,Hematological System Development and Function,Immune Cell Trafficking,Inflammatory Response	Activation of lymphocytes	4.3e-13	Decreased	-2.824	BTN3A1,CCL5,CD2,CD200,CD226,CD28,CD3E,CD47,CLEC2D,CLEC7A,FCER1G,FCGR3A/FCGR3B,HLA-DPA1,IFNG,IL10,IL12A,IL21,IL4I1,KLRC4-KLRK1/KLRK1,PTPN22,SIRPG,SLAMF7,TLR1,TNF,TNFRSF9,TYROBP	26
Cell-To-Cell Signaling and Interaction	Binding of tumor cell lines	2.12e-06	Decreased	-2.892	B3GALT6,CCL2,CCL3,CCL4,CCR5,CD226,CD28,CD47,CLEC4A,CSF1,CXCL10,CXCL9,CYTIP,FYN,GLRX,GMFG,IFNG,IGF1R,JAK2,KLRC4-KLRK1/KLRK1,LCP2,PLAUR,PTK2B,SH2D1A,SPDEF,SUSD3,TNF,UCHL1,ZEB2	29
Cell-To-Cell Signaling and Interaction,Hematological System Development and Function	Activation of blood cells	6.28e-14	Decreased	-2.9	BTN3A1,CCL2,CCL3,CCL5,CD2,CD200,CD226,CD28,CD3E,CD47,CLEC2D,CLEC7A,CSF1,FCER1G,FCGR3A/FCGR3B,FYN,HAVCR2,HLA-DPA1,IFNG,IL10,IL12A,IL21,IL4I1,JAK2,KLRC4-KLRK1/KLRK1,LCP2,LY96,PTPN22,RAB34,RAB8B,S100A12,SIRPG,SLAMF7,TLR1,TNF,TNFRSF10A,TNFRSF9,TYROBP	38
Cellular Movement,Hematological System Development and Function,Immune Cell Trafficking	Transmigration of leukocytes	1.18e-06	Decreased	-2.901	CCL19,CCL2,CCL3,CCL4,CCL5,CD28,CD47,CXCL11,IFNG,MMP9,TNF	11
Cellular Movement	Chemotaxis of leukemia cell lines	2.56e-07	Decreased	-2.913	CCL19,CCL2,CCL4,CCL5,CCL8,CSF1,CXCL1,PLAUR,PPIA,TNF,WARS1	11
Cell-To-Cell Signaling and Interaction,Hematological System Development and Function,Immune Cell Trafficking,Inflammatory Response	Activation of mononuclear leukocytes	1.38e-14	Decreased	-2.936	BTN3A1,CCL2,CCL5,CD2,CD200,CD226,CD28,CD3E,CD47,CLEC2D,CLEC7A,CSF1,FCER1G,FCGR3A/FCGR3B,HLA-DPA1,IFNG,IL10,IL12A,IL21,IL4I1,KLRC4-KLRK1/KLRK1,LY96,PTPN22,SIRPG,SLAMF7,TLR1,TNF,TNFRSF9,TYROBP	29
Cell-To-Cell Signaling and Interaction	Activation of cells	2.71e-17	Decreased	-2.968	BCL2A1,BTN3A1,CCL2,CCL3,CCL5,CD2,CD200,CD226,CD28,CD3E,CD47,CD8A,CHST11,CLEC2D,CLEC7A,CSF1,CXCL10,EGR2,FCER1G,FCGR3A/FCGR3B,FYN,HAVCR2,HLA-DPA1,IFNG,IL10,IL12A,IL21,IL4I1,JAK2,KLRC4-KLRK1/KLRK1,LCP2,LY96,PPIA,PTK2B,PTPN22,RAB34,RAB8B,S100A12,SIRPG,SLAMF7,SPDEF,SPI1,TLR1,TLR6,TNF,TNFRSF10A,TNFRSF17,TNFRSF9,TOP2A,TYROBP	50
Cell-To-Cell Signaling and Interaction	Binding of lymphatic system cells	8.83e-09	Decreased	-2.968	CCL19,CCL2,CCL4,CCL5,CD2,CD47,CXCL11,IFNG,IL6R,JAK2,KLRC4-KLRK1/KLRK1,LCP2,PTK2B,SH2D1A,TNF	15
Cellular Movement,Hematological System Development and Function,Immune Cell Trafficking,Inflammatory Response,Lymphoid Tissue Structure and Development	Chemotaxis of lymphocytes	3.36e-14	Decreased	-3.039	CCL19,CCL2,CCL3,CCL4,CCL5,CCL8,CCR2,CCR5,CXCL10,CXCL11,CXCL9,DEK,FYN,GNAS,IFNG,IL10,IL21,MMP9,PPIA	19
Cell-mediated Immune Response,Cellular Movement,Hematological System Development and Function,Immune Cell Trafficking,Inflammatory Response,Lymphoid Tissue Structure and Development	Chemotaxis of T lymphocytes	4.8e-10	Decreased	-3.04	CCL19,CCL2,CCL3,CCL4,CCL5,CCR5,CXCL10,CXCL11,CXCL9,DEK,FYN,IFNG,IL21	13
Cellular Movement	Migration of leukemia cell lines	3.38e-08	Decreased	-3.07	AIF1,CCL19,CCL2,CCL5,CCR2,CCR5,CD47,GMFG,JAK2,KLRC4-KLRK1/KLRK1,MMP9,PLAUR,PTK2B,TNF	14
Cell Death and Survival,Cellular Compromise	Cytotoxicity of natural killer cells	8.79e-07	Decreased	-3.077	CCL2,CD2,CD226,CD96,FCGR3A/FCGR3B,HAVCR2,IL21,KLRC4-KLRK1/KLRK1,SH2D1A,WIPF1	10
Cellular Movement,Hematological System Development and Function,Immune Cell Trafficking,Inflammatory Response	Cell movement of peripheral blood monocytes	5.2e-10	Decreased	-3.083	CCL19,CCL2,CCL3,CCL4,CCL5,CCL8,CCR2,PLAUR,PPIA,TNF	10
Cellular Function and Maintenance	Engulfment of cells	2.41e-07	Decreased	-3.092	APOA2,CCL19,CCL5,CD47,CIB2,CLEC7A,CSF1,CXCL10,CYRIB,FCGR3A/FCGR3B,GPR18,IFNG,IL15RA,IL21,IL2RG,NKAP,NUF2,PTPN7,RHOB,RPS6KA3,SIGLEC10,SMARCB1,TNF,TNFRSF9,WASF2,WIPF1	26
Cellular Movement,Hematological System Development and Function,Immune Cell Trafficking,Inflammatory Response	Cell movement of monocytes	1.74e-10	Decreased	-3.102	AIF1,CCL19,CCL2,CCL3,CCL4,CCL5,CCL8,CCR2,CD47,CXCL10,IFNG,IL10,MMP9,PLAUR,PPIA,PTK2B,S100A12,TNF	18
Cell-To-Cell Signaling and Interaction,Hematological System Development and Function	Binding of leukocytes	3.21e-10	Decreased	-3.102	CCL19,CCL2,CCL3,CCL4,CCL5,CD2,CD47,CSF1,CXCL10,CXCL11,FCGR3A/FCGR3B,IFNG,IL10,IL6R,JAK2,KLRC4-KLRK1/KLRK1,LCP2,ORM1,PLAUR,PTK2B,SERPINA1,SH2D1A,TNF,TYROBP	24
Cell-mediated Immune Response,Cellular Development,Cellular Function and Maintenance,Cellular Growth and Proliferation,Embryonic Development,Hematological System Development and Function,Hematopoiesis,Lymphoid Tissue Structure and Development,Organ Development,Organismal Development,Tissue Development	Differentiation of T lymphocytes	8.66e-06	Decreased	-3.103	CD28,HLA-DRA,IFNG,IL10,IL21,IL2RA,IL4I1,NKAP,STAT4,TNF	10
Cellular Movement,Hematological System Development and Function,Immune Cell Trafficking,Inflammatory Response	Chemotaxis of neutrophils	3.75e-08	Decreased	-3.104	CCL19,CCL2,CCL3,CCL5,CCL8,CD28,CSF1,CXCL1,DEK,PPIA,S100A12,SERPINA1,TNF	13
Cell-To-Cell Signaling and Interaction,Cellular Growth and Proliferation	Stimulation of cells	4.2e-07	Decreased	-3.116	BTN3A1,CCL2,CCL5,CD2,CD28,CSF1,FYN,GRAP2,IFNG,IL10,IL21,KLRC4-KLRK1/KLRK1,TNF,TNFRSF14	14
Cell Morphology	Polarization of cells	3.48e-07	Decreased	-3.12	CCL19,CCL2,CCL5,CCR5,CD47,CSF1,CXCL10,CXCL9,IFNG,IL10,SAMSN1,TNF	12
Cellular Movement,Hematological System Development and Function,Immune Cell Trafficking,Lymphoid Tissue Structure and Development	Homing of lymphocytes	3.78e-15	Decreased	-3.162	CCL19,CCL2,CCL3,CCL4,CCL5,CCL8,CCR2,CCR5,CXCL10,CXCL11,CXCL9,DEK,FYN,GNAS,IFNG,IL10,IL21,JAK2,MMP9,PPIA	20
Cell-mediated Immune Response,Cellular Movement,Hematological System Development and Function,Immune Cell Trafficking,Lymphoid Tissue Structure and Development	Homing of T lymphocytes	5.44e-11	Decreased	-3.171	CCL19,CCL2,CCL3,CCL4,CCL5,CCR5,CXCL10,CXCL11,CXCL9,DEK,FYN,IFNG,IL21,JAK2	14
Post-Translational Modification	Phosphorylation of protein	2.44e-09	Decreased	-3.189	BIRC5,CCL2,CCL4,CCL5,CD2,CD28,CD47,CD8A,CD8B,CDK1,CDK11A,COPS2,CSF1,DYRK1A,FCER1G,FYN,GMFG,HASPIN,IFNG,IGF1R,JAK2,MMP9,PIM1,PIM2,PLAUR,PLK1,PPIA,PTK2B,PTPN2,PTPN22,SH2D1A,STK24,TAOK1,TNF,VRK2,WARS1	36
Cell Death and Survival,Cellular Compromise	Cytotoxicity of lymphocytes	5.83e-10	Decreased	-3.194	CCL2,CCL5,CD2,CD226,CD96,FCGR3A/FCGR3B,HAVCR2,HLA-DRA,IL12A,IL21,KLRC1,KLRC4-KLRK1/KLRK1,SH2D1A,TNF,WIPF1	15
Cellular Development,Cellular Growth and Proliferation,Embryonic Development,Hematological System Development and Function,Hematopoiesis,Lymphoid Tissue Structure and Development,Organ Development,Organismal Development,Tissue Development	Lymphopoiesis	9.3e-07	Decreased	-3.23	CD2,CD28,CD5,HLA-DRA,IFNG,IL10,IL21,IL2RA,IL2RG,IL4I1,NKAP,SH2D1A,SLAMF8,STAT4,TNF	15
Cell-mediated Immune Response,Cellular Development,Cellular Function and Maintenance,Cellular Growth and Proliferation,Embryonic Development,Hematological System Development and Function,Hematopoiesis,Lymphoid Tissue Structure and Development,Organ Development,Organismal Development,Tissue Development	T cell development	6.03e-08	Decreased	-3.261	CD2,CD28,CD5,HLA-DRA,IFNG,IL10,IL21,IL2RA,IL2RG,IL4I1,NKAP,SH2D1A,STAT4,TNF	14
Cell-To-Cell Signaling and Interaction,Hematological System Development and Function	Binding of mononuclear leukocytes	2.53e-10	Decreased	-3.279	CCL19,CCL2,CCL3,CCL4,CCL5,CD2,CD47,CXCL11,IFNG,IL10,IL6R,JAK2,KLRC4-KLRK1/KLRK1,LCP2,PLAUR,PTK2B,SH2D1A,TNF	18
Cellular Function and Maintenance,Molecular Transport	Flux of inorganic cation	1.07e-09	Decreased	-3.303	APOL1,CCL19,CCL2,CCL3,CCL4,CCL5,CCR2,CCR5,CD2,CD226,CD28,CD3E,CD8A,CXCL1,FCGR3A/FCGR3B,FPR3,IL10,LCP2,PPIA,SERPINA1,STIM2	21
Cell Signaling,Cellular Function and Maintenance,Molecular Transport,Vitamin and Mineral Metabolism	Flux of Ca2+	3.16e-09	Decreased	-3.303	CCL19,CCL2,CCL3,CCL4,CCL5,CCR2,CCR5,CD2,CD226,CD28,CD3E,CD8A,CXCL1,FCGR3A/FCGR3B,FPR3,IL10,LCP2,PPIA,SERPINA1,STIM2	20
Cell-mediated Immune Response,Cellular Movement,Hematological System Development and Function,Immune Cell Trafficking	Cell movement of T lymphocytes	9.39e-12	Decreased	-3.315	CCL19,CCL2,CCL3,CCL4,CCL5,CCR5,CD28,CD47,CXCL10,CXCL11,CXCL9,DEK,FYN,IFNG,IL21,JAK2,LCP2,PTK2B	18
Cellular Movement,Hematological System Development and Function,Immune Cell Trafficking,Inflammatory Response	Chemotaxis of monocytes	1.65e-08	Decreased	-3.333	AIF1,CCL2,CCL3,CCL4,CCL5,CCL8,CCR2,CXCL10,IL10,PLAUR,PPIA,S100A12,TNF	13
Cell Death and Survival,Cellular Compromise	Cytotoxicity of mononuclear leukocytes	9.22e-11	Decreased	-3.347	CCL2,CCL5,CD2,CD226,CD96,FCGR3A/FCGR3B,HAVCR2,HLA-DRA,IFNG,IL12A,IL21,KLRC1,KLRC4-KLRK1/KLRK1,SH2D1A,TNF,WIPF1	16
Cell Signaling,Molecular Transport,Vitamin and Mineral Metabolism	Quantity of Ca2+	3.57e-08	Decreased	-3.367	CCL19,CCL2,CCL3,CCL4,CCL5,CCR5,CD2,CD28,CD5,CSF1,CXCL10,CXCL11,CXCL9,FCGR3A/FCGR3B,IFNG,LYZ,ORM1,PLAUR,PPIA,SLC9A3R2,TNF	21
Cell Death and Survival,Cellular Compromise	Cytotoxicity of cells	1.7e-11	Decreased	-3.408	CCL2,CCL5,CD2,CD226,CD28,CD96,FCGR3A/FCGR3B,HAVCR2,HLA-DRA,IFNG,IL12A,IL21,KLRC1,KLRC4-KLRK1/KLRK1,PTK2B,SH2D1A,SLAMF7,TNF,TNFAIP3,WIPF1	20
Cellular Development,Cellular Growth and Proliferation,Hematological System Development and Function,Hematopoiesis,Lymphoid Tissue Structure and Development,Tissue Development	Hematopoiesis of mononuclear leukocytes	2.91e-09	Decreased	-3.419	CCL2,CD2,CD28,CD5,CSF1,CSF2RB,CXCL11,HLA-DRA,IFI16,IFNG,IL10,IL21,IL2RA,IL2RG,IL4I1,NKAP,SH2D1A,SLAMF8,STAT4,TLR1,TLR6,TNF	22
Cell-To-Cell Signaling and Interaction	Binding of blood cells	2.3e-09	Decreased	-3.434	CCL19,CCL2,CCL3,CCL4,CCL5,CD2,CD47,CSF1,CXCL10,CXCL11,CXCL9,FCGR3A/FCGR3B,IFNG,IL10,IL6R,JAK2,KLRC4-KLRK1/KLRK1,LCP2,ORM1,PLAUR,PTK2B,SERPINA1,SH2D1A,TNF,TYROBP	25
Cellular Movement,Hematological System Development and Function,Immune Cell Trafficking,Inflammatory Response	Migration of phagocytes	2.44e-07	Decreased	-3.476	CCL19,CCL2,CCL3,CCL4,CCL5,CCL8,CD47,CD5,CSF1,CXCL10,CXCL11,IFNG,MMP9,PTK2B,TNF	15
Cellular Function and Maintenance	Ion homeostasis of cells	2.34e-09	Decreased	-3.483	APOL1,CCL19,CCL2,CCL3,CCL4,CCL5,CCL8,CCR2,CCR5,CD2,CD226,CD28,CD3E,CD8A,CIB2,CUL1,CXCL1,CXCL10,FCGR3A/FCGR3B,FPR3,FXYD2,FYN,HAMP,IL10,LCP2,PPIA,SERPINA1,STIM2,TNF	29
Molecular Transport	Quantity of metal ion	1.19e-08	Decreased	-3.495	CCL19,CCL2,CCL3,CCL4,CCL5,CCR5,CD2,CD28,CD5,CSF1,CXCL10,CXCL11,CXCL9,FCGR3A/FCGR3B,FXYD2,IFNG,LYZ,ORM1,PLAUR,PPIA,SLC9A3R2,TNF	22
Cellular Movement	Chemotaxis of tumor cell lines	7.9e-08	Decreased	-3.51	CCL19,CCL2,CCL3,CCL4,CCL5,CCL8,CSF1,CXCL1,CXCL11,CXCL9,FYN,PLAUR,PPIA,TNF,WARS1	15
Cell-mediated Immune Response,Cellular Movement,Hematological System Development and Function,Immune Cell Trafficking	T cell migration	2.28e-12	Decreased	-3.548	AIF1,CCL19,CCL2,CCL3,CCL4,CCL5,CCR5,CD28,CD47,CXCL10,CXCL11,CXCL9,DEK,FYN,IFNG,IL10,IL21,JAK2,LCP2,PTK2B	20
Cellular Function and Maintenance,Molecular Transport	Flux of ion	7.72e-11	Decreased	-3.556	APOL1,CCL19,CCL2,CCL3,CCL4,CCL5,CCR2,CCR5,CD2,CD226,CD28,CD3E,CD8A,CXCL1,FCGR3A/FCGR3B,FPR3,FXYD2,FYN,IL10,LCP2,PPIA,SERPINA1,STIM2	23
Molecular Transport	Quantity of metal	1.55e-08	Decreased	-3.619	CCL19,CCL2,CCL3,CCL4,CCL5,CCR5,CD2,CD28,CD5,CSF1,CXCL10,CXCL11,CXCL9,FCGR3A/FCGR3B,FXYD2,IFNG,LYZ,ORM1,PLAUR,PPIA,SLC9A3R2,SLC9A9,TNF	23
Cellular Movement,Hematological System Development and Function,Immune Cell Trafficking,Inflammatory Response	Chemotaxis of granulocytes	2.59e-09	Decreased	-3.648	CCL19,CCL2,CCL3,CCL5,CCL8,CD28,CSF1,CXCL1,CXCL10,CXCL9,DEK,PLAUR,PPIA,S100A12,SERPINA1,TNF	16
Cellular Movement,Hematological System Development and Function,Immune Cell Trafficking	Cell movement of lymphocytes	1.97e-17	Decreased	-3.651	AIF1,CCL19,CCL2,CCL3,CCL4,CCL5,CCL8,CCR2,CCR5,CD2,CD226,CD28,CD47,CXCL10,CXCL11,CXCL9,DEK,FYN,GNAS,IFNG,IL10,IL21,IL2RA,JAK2,LCP2,MMP9,PPIA,PTK2B,STIM2,TNF	30
Cellular Movement,Hematological System Development and Function,Immune Cell Trafficking	Migration of mononuclear leukocytes	3.48e-13	Decreased	-3.656	AIF1,CCL19,CCL2,CCL3,CCL4,CCL5,CCL8,CCR5,CD2,CD226,CD28,CD47,CXCL10,CXCL11,CXCL9,DEK,FYN,IFNG,IL10,IL21,JAK2,LCP2,MMP9,PTK2B,STIM2,TNF	26
Cellular Movement,Hematological System Development and Function,Immune Cell Trafficking,Inflammatory Response	Cell movement of neutrophils	2.15e-08	Decreased	-3.669	CCL19,CCL2,CCL3,CCL4,CCL5,CCL8,CD28,CD47,CSF1,CXCL1,DEK,IFNG,PPIA,S100A12,SERPINA1,TNF	16
Cellular Movement,Hematological System Development and Function,Immune Cell Trafficking,Inflammatory Response	Chemotaxis of mononuclear leukocytes	1.3e-13	Decreased	-3.683	AIF1,CCL19,CCL2,CCL3,CCL4,CCL5,CCL8,CCR2,CCR5,CXCL10,CXCL11,CXCL9,DEK,FYN,GNAS,IFNG,IL10,IL21,MMP9,PLAUR,PPIA,S100A12,TNF	23
Cellular Movement,Hematological System Development and Function,Immune Cell Trafficking	Lymphocyte migration	2.95e-13	Decreased	-3.746	AIF1,CCL19,CCL2,CCL3,CCL4,CCL5,CCR5,CD2,CD226,CD28,CD47,CXCL10,CXCL11,CXCL9,DEK,FYN,IFNG,IL10,IL21,JAK2,LCP2,PTK2B,STIM2,TNF	24
Cellular Movement,Immune Cell Trafficking	Migration of lymphatic system cells	8.62e-14	Decreased	-3.753	AIF1,CCL19,CCL2,CCL3,CCL4,CCL5,CCR5,CD2,CD226,CD28,CD47,CXCL10,CXCL11,CXCL9,DEK,FYN,IFNG,IL10,IL21,JAK2,LCP2,MMP9,PTK2B,STIM2,TNF	25
Cellular Movement,Hematological System Development and Function,Immune Cell Trafficking	Homing of mononuclear leukocytes	1.91e-14	Decreased	-3.79	AIF1,CCL19,CCL2,CCL3,CCL4,CCL5,CCL8,CCR2,CCR5,CXCL10,CXCL11,CXCL9,DEK,FYN,GNAS,IFNG,IL10,IL21,JAK2,MMP9,PLAUR,PPIA,S100A12,TNF	24
Cellular Development,Cellular Growth and Proliferation,Hematological System Development and Function,Hematopoiesis,Lymphoid Tissue Structure and Development,Tissue Development	Leukopoiesis	4.44e-10	Decreased	-3.801	CCL2,CD2,CD28,CD47,CD5,CSF1,CSF2RB,CXCL11,DEK,HLA-DRA,IFI16,IFNG,IL10,IL21,IL2RA,IL2RG,IL4I1,IL6R,NKAP,SH2D1A,SLAMF8,SPI1,STAT4,TLR1,TLR6,TNF,UBD	27
Cell Signaling,Molecular Transport,Vitamin and Mineral Metabolism	Mobilization of Ca2+	6.69e-09	Decreased	-3.804	CCL19,CCL2,CCL3,CCL4,CCL5,CCR2,CCR5,CD2,CD28,CD3E,CXCL1,CXCL11,CXCL9,FCER1G,FCGR2C,FCGR3A/FCGR3B,GNAS,GRAP2,IFNG,KLRC4-KLRK1/KLRK1,PLAUR,TNF	22
Cellular Movement,Hematological System Development and Function,Immune Cell Trafficking,Inflammatory Response	Chemotaxis of phagocytes	4.41e-13	Decreased	-3.953	AIF1,CCL19,CCL2,CCL3,CCL4,CCL5,CCL8,CCR2,CCR5,CD28,CSF1,CXCL1,CXCL10,CXCL11,CXCL9,DEK,IFNG,IL10,IL12A,PLAUR,PPIA,PTK2B,S100A12,SERPINA1,TNF	25
Cellular Movement,Hematological System Development and Function,Immune Cell Trafficking	Cell movement of granulocytes	4.17e-09	Decreased	-4.017	CCL19,CCL2,CCL3,CCL4,CCL5,CCL8,CD28,CD47,CSF1,CXCL1,CXCL10,CXCL9,DEK,IFNG,PLAUR,PPIA,S100A12,SERPINA1,TNF	19
Cellular Movement,Hematological System Development and Function,Immune Cell Trafficking	Cell movement of mononuclear leukocytes	9.17e-15	Decreased	-4.021	AIF1,CCL19,CCL2,CCL3,CCL4,CCL5,CCL8,CCR2,CCR5,CD2,CD226,CD28,CD47,CXCL10,CXCL11,CXCL9,DEK,FYN,GNAS,IFNG,IL10,IL21,IL2RA,JAK2,LCP2,MMP9,PLAUR,PPIA,PTK2B,S100A12,STIM2,TNF	32
Cellular Movement	Cell movement of leukemia cell lines	2.61e-11	Decreased	-4.194	AIF1,CCL19,CCL2,CCL4,CCL5,CCL8,CCR2,CCR5,CD47,CSF1,CXCL1,GMFG,JAK2,KLRC1,KLRC4-KLRK1/KLRK1,LCP2,MMP9,PLAUR,PPIA,PTK2B,TNF,WARS1	22
Cellular Movement	Chemotaxis of myeloid cells	4.1e-09	Decreased	-4.228	AIF1,CCL19,CCL2,CCL3,CCL4,CCL5,CCL8,CCR2,CD28,CSF1,CXCL1,CXCL10,CXCL9,DEK,IL10,PLAUR,PPIA,S100A12,SERPINA1,TNF	20
Cell Death and Survival	Cell survival	4.3e-10	Decreased	-4.248	ANLN,ATG7,BCL2A1,BIRC5,CAMK2N1,CCL2,CCL3,CCL5,CCNA2,CCR2,CD200,CD3E,CDK1,CDK11A,CHI3L1,CSF1,CSF2RB,CSF3R,CXCL10,CXCL11,CXCL9,DDX11,DOK2,DYRK1A,EPRS1,EXO1,FBXO5,GBP1,GMFG,IFNG,IGF1R,IK,IL10,IL21,IL6R,JAK2,LYZ,MX1,NDUFV2,NFE2L3,NUF2,NUP58,OLR1,PIM1,PIM2,PLK1,PPIA,PPP4R1,PRAME,PSMA4,PSMD14,PTK2B,PTPN2,PTPN22,PTPN7,RAD18,RCHY1,REL,RPS6KA3,SMARCB1,SMC4,SNRPG,SNX10,SNX16,SOD3,TAOK1,TCF7L2,TNF,TNFAIP3,T…	79
Cell Death and Survival	Cell viability of tumor cell lines	3.53e-06	Decreased	-4.257	ANLN,ATG7,BCL2A1,BIRC5,CAMK2N1,CCL2,CCNA2,CCR2,CD200,CD3E,CDK11A,DDX11,DOK2,DYRK1A,FBXO5,GBP1,GMFG,IFNG,IGF1R,IK,IL10,IL21,IL6R,JAK2,LYZ,NFE2L3,NUF2,NUP58,PIM1,PIM2,PLK1,PPP4R1,PRAME,PSMA4,PSMD14,PTK2B,PTPN2,PTPN22,PTPN7,RAD18,RCHY1,REL,RPS6KA3,SMARCB1,SMC4,SNRPG,SNX10,SNX16,TCF7L2,TNF,TOP2A,TTK,TYMS,UBD,USP39,XPO1,XRCC3	57
Cellular Movement	Cell movement of myeloid cells	5.6e-09	Decreased	-4.263	AIF1,CCL19,CCL2,CCL3,CCL4,CCL5,CCL8,CCR2,CD28,CD47,CSF1,CXCL1,CXCL10,CXCL9,DEK,IFNG,IL10,MMP9,PLAUR,PPIA,PTK2B,S100A12,SERPINA1,TNF	24
Cellular Movement,Hematological System Development and Function,Immune Cell Trafficking,Inflammatory Response	Chemotaxis of leukocytes	1.94e-14	Decreased	-4.272	AIF1,CCL19,CCL2,CCL3,CCL4,CCL5,CCL8,CCR2,CCR5,CD28,CSF1,CXCL1,CXCL10,CXCL11,CXCL9,DEK,FYN,GNAS,IFNG,IL10,IL12A,IL21,IL6R,MMP9,PLAUR,PPIA,PTK2B,S100A12,SERPINA1,TNF	30
Cellular Movement,Hematological System Development and Function,Immune Cell Trafficking,Inflammatory Response	Cell movement of phagocytes	1.27e-11	Decreased	-4.299	AIF1,CCL19,CCL2,CCL3,CCL4,CCL5,CCL8,CCR2,CCR5,CD28,CD47,CD5,CSF1,CXCL1,CXCL10,CXCL11,CXCL9,DEK,IFNG,IL10,IL12A,MMP9,PLAUR,PPIA,PTK2B,S100A12,SERPINA1,TNF	28
Cellular Movement,Hematological System Development and Function,Immune Cell Trafficking	Homing of leukocytes	3.47e-15	Decreased	-4.366	AIF1,CCL19,CCL2,CCL3,CCL4,CCL5,CCL8,CCR2,CCR5,CD28,CSF1,CXCL1,CXCL10,CXCL11,CXCL9,DEK,FYN,GNAS,IFNG,IL10,IL12A,IL21,IL6R,JAK2,MMP9,PLAUR,PPIA,PTK2B,S100A12,SERPINA1,TNF	31
Inflammatory Response	Inflammatory response	1.49e-09	Decreased	-4.468	AIF1,CCL19,CCL2,CCL3,CCL4,CCL5,CCL8,CCR2,CCR5,CD28,CSF1,CXCL1,CXCL10,CXCL11,CXCL9,DEK,FYN,GNAS,IFNG,IL10,IL12A,IL21,IL6R,JAK2,LYZ,MMP9,ORM1,PLAUR,PPIA,PTK2B,S100A12,SERPINA1,TNF	33
Cellular Movement	Chemotaxis	1.03e-10	Decreased	-4.553	AIF1,CCL19,CCL2,CCL3,CCL4,CCL5,CCL8,CCR2,CCR5,CD28,CSF1,CXCL1,CXCL10,CXCL11,CXCL9,CYRIB,DEK,FYN,GNAS,HMGB2,IFNG,IL10,IL12A,IL21,IL6R,MMP9,PLAUR,PPIA,PTK2B,S100A12,SERPINA1,TNF,USP14,WARS1	34
Cellular Movement,Immune Cell Trafficking	Leukocyte migration	7.83e-14	Decreased	-4.578	AIF1,CCL19,CCL2,CCL3,CCL4,CCL5,CCL8,CCR2,CCR5,CD2,CD226,CD28,CD47,CD5,CHST1,CSF1,CXCL1,CXCL10,CXCL11,CXCL9,DEK,DOK2,FCER1G,FYN,GNAS,IFNG,IL10,IL12A,IL21,IL2RA,IL6R,JAK2,LCP2,MMP9,OLR1,PLAUR,PPIA,PTK2B,S100A12,SERPINA1,SIRPG,STIM2,TNF,TNFRSF10A	44
Cellular Movement,Hematological System Development and Function,Immune Cell Trafficking	Cell movement of leukocytes	5.52e-15	Decreased	-4.607	AIF1,CCL19,CCL2,CCL3,CCL4,CCL5,CCL8,CCR2,CCR5,CD2,CD226,CD28,CD47,CD5,CHST1,CSF1,CXCL1,CXCL10,CXCL11,CXCL9,DEK,FYN,GNAS,IFNG,IL10,IL12A,IL21,IL2RA,IL6R,JAK2,LCP2,MMP9,PLAUR,PPIA,PTK2B,S100A12,SERPINA1,STIM2,TNF	39
Cellular Movement	Homing of cells	4.59e-11	Decreased	-4.645	AIF1,CCL19,CCL2,CCL3,CCL4,CCL5,CCL8,CCR2,CCR5,CD28,CSF1,CXCL1,CXCL10,CXCL11,CXCL9,CYRIB,DEK,FYN,GNAS,HMGB2,IFNG,IL10,IL12A,IL21,IL6R,JAK2,MMP9,PLAUR,PPIA,PTK2B,S100A12,SERPINA1,TNF,USP14,WARS1	35
Cell Death and Survival	Cell viability	8.33e-09	Decreased	-4.652	ANLN,ATG7,BCL2A1,BIRC5,CAMK2N1,CCL2,CCL3,CCL5,CCNA2,CCR2,CD200,CD3E,CDK1,CDK11A,CHI3L1,CSF1,CXCL10,CXCL9,DDX11,DOK2,DYRK1A,EPRS1,FBXO5,GBP1,GMFG,IFNG,IGF1R,IK,IL10,IL21,IL6R,JAK2,LYZ,MX1,NDUFV2,NFE2L3,NUF2,NUP58,OLR1,PIM1,PIM2,PLK1,PPIA,PPP4R1,PRAME,PSMA4,PSMD14,PTK2B,PTPN2,PTPN22,PTPN7,RAD18,RCHY1,REL,RPS6KA3,SMARCB1,SMC4,SNRPG,SNX10,SNX16,TAOK1,TCF7L2,TNF,TNFAIP3,TNFRSF17,TNFRSF9,TOP2A,TTK,TYMS…	74
Cellular Function and Maintenance	Cellular homeostasis	1.92e-08	Decreased	-5.021	APOL1,ATG7,BIRC5,BST2,CCL19,CCL2,CCL3,CCL4,CCL5,CCL8,CCR2,CCR5,CD2,CD226,CD28,CD3E,CD47,CD5,CD8A,CIB2,CUL1,CXCL1,CXCL10,DICER1,FCGR3A/FCGR3B,FPR3,FXYD2,FYN,GPR18,GZMA,HAMP,HLA-DRA,IFNG,IL10,IL21,IL2RA,IL2RG,IL4I1,LCP2,NKAP,OPTN,PIM1,PIP4K2A,PPIA,PTK2B,PTPN22,RPS6KA3,RUFY4,SERPINA1,SH2D1A,STAT4,STIM2,TAOK1,TCF7L2,TNF,TNFRSF10A,UBASH3B,UBD,UCHL1,XPO1	60
Cellular Movement	Migration of cells	6.73e-07	Decreased	-5.277	AIF1,ARHGAP11A,ASAP1,BST2,CCL19,CCL2,CCL3,CCL4,CCL5,CCL8,CCR2,CCR5,CD2,CD226,CD28,CD47,CD5,CDK1,CDKN3,CHI3L1,CHST1,CLEC7A,CSF1,CSF3R,CUL1,CXCL1,CXCL10,CXCL11,CXCL9,CYRIB,DEK,DICER1,DOK2,ECT2,EGFL6,EHF,FCER1G,FOXA1,FYN,GBP1,GMFG,GNAS,HAVCR2,IFNG,IGF1R,IL10,IL12A,IL21,IL2RA,IL6R,JAK2,KLRC4-KLRK1/KLRK1,LCP2,MECP2,MFNG,MMP12,MMP9,NFE2L3,OLR1,ORM1,PIM1,PLAUR,PPIA,PTK2B,RHOB,RPS6KA3,S100A12,SERPINA1,SI…	81
Cellular Movement	Cell movement	2.37e-07	Decreased	-5.676	AIF1,ARHGAP11A,ASAP1,BST2,CCL19,CCL2,CCL3,CCL4,CCL5,CCL8,CCR2,CCR5,CD2,CD226,CD28,CD47,CD5,CDK1,CDKN3,CHI3L1,CHST1,CLEC7A,CSF1,CSF3R,CUL1,CXCL1,CXCL10,CXCL11,CXCL9,CYRIB,DEK,DICER1,DOK2,ECT2,EGFL6,EHF,FCER1G,FOXA1,FYN,GBP1,GMFG,GNAS,HAVCR2,HMGB2,IFNG,IGF1R,IL10,IL12A,IL21,IL2RA,IL6R,JAK2,KLRC1,KLRC4-KLRK1/KLRK1,LCP2,MECP2,MFNG,MMP12,MMP9,MX1,NFE2L3,OLR1,ORM1,PIM1,PLAUR,PLK1,PPIA,PTK2B,RHOB,RPS6KA…	89
