# Supplementary material for: Identification of a Gene Panel Predictive of Triple-Negative Breast Cancer Response to Neoadjuvant Chemotherapy Employing Transcriptomic and Functional Validation
Source: Int J Mol Sci. 2022 Sep 17;23(18):10901. doi: 10.3390/ijms231810901 (PMC9506546; doi:10.3390/ijms231810901)
Supplement: Supplementary file 1 [file ijms-23-10901-s001.zip › Table S3.xlsx]

## Sheet: Sheet1
Table S3. ROC analysis for mRNAs predictive of RD and pCR in TNBC
Test Result Variable(s)	Area	Std. Errora	Asymptotic Sig.b	Asymptotic 95% Confidence Interval
				Lower Bound	Upper Bound
C1orf116	0.719383	0.0543775	0.000398126	0.612805	0.82596
CHST1	0.718117	0.0535003	0.000430084	0.613259	0.822976
TP53INP2	0.700911	0.0557329	0.00118216	0.591676	0.810145
RHOB	0.697874	0.0560923	0.00140251	0.587936	0.807813
SLC9A3R2	0.697874	0.0565117	0.00140251	0.587114	0.808635
EHF	0.696356	0.0557954	0.00152635	0.586999	0.805713
BAD	0.680162	0.0572734	0.00363499	0.567908	0.792416
FAM89B	0.678138	0.0559927	0.0040334	0.568394	0.787881
PEBP1	0.677632	0.0582373	0.004139	0.563489	0.791775
RHOC	0.677126	0.0577657	0.00424711	0.563907	0.790344
SERINC2	0.677126	0.0565383	0.00424711	0.566313	0.787938
RNF141	0.676113	0.0574129	0.00447105	0.563586	0.788641
NME4	0.674595	0.0575744	0.00482705	0.561751	0.787439
ELOB	0.673583	0.0573145	0.00507844	0.561249	0.785917
RAB3D	0.672065	0.0567615	0.00547774	0.560814	0.783315
PCDHGB2	0.670294	0.0562017	0.00597926	0.56014	0.780447
SCN4B	0.669028	0.0578229	0.00636243	0.555697	0.782359
HID1	0.66751	0.0567534	0.00685132	0.556275	0.778745
CCN3	0.666498	0.0585498	0.00719573	0.551743	0.781253
LRRC32	0.665486	0.0583394	0.00755559	0.551143	0.779829
HSPB1	0.663462	0.0575717	0.00832411	0.550623	0.7763
ORMDL2	0.662955	0.057856	0.00852685	0.54956	0.776351
SLC39A7	0.662955	0.0583598	0.00852685	0.548572	0.777338
ESAM	0.662449	0.0586662	0.00873399	0.547466	0.777433
YIPF2	0.661437	0.0579542	0.00916181	0.547849	0.775025
GJA4	0.660425	0.0592695	0.00960825	0.544259	0.776591
ZNF697	0.660425	0.058615	0.00960825	0.545542	0.775308
MAP1B	0.659919	0.0581944	0.00983865	0.54586	0.773978
ARFGEF3	0.657389	0.0573244	0.0110661	0.545035	0.769742
RHBDD2	0.657389	0.0575067	0.0110661	0.544678	0.7701
LAMP1	0.656883	0.0580292	0.0113274	0.543148	0.770618
GNA11	0.656883	0.057351	0.0113274	0.544477	0.769289
SCAF1	0.656377	0.057666	0.0115941	0.543353	0.7694
NFIC	0.655364	0.057648	0.0121442	0.542376	0.768352
ABCA3	0.654858	0.0572545	0.0124278	0.542641	0.767075
SULT1C4	0.654352	0.0586896	0.0127173	0.539323	0.769382
ZNF205	0.653846	0.0580616	0.0130128	0.540048	0.767645
PDE7B	0.65334	0.057819	0.0133143	0.540017	0.766663
TIMM13	0.652328	0.0587884	0.0139359	0.537105	0.767551
HCFC1R1	0.651822	0.0599986	0.0142562	0.534227	0.769417
SDC4	0.651822	0.0585354	0.0142562	0.537094	0.766549
SLC9A3R1	0.651316	0.0580936	0.014583	0.537454	0.765177
RNF180	0.649291	0.0577602	0.015957	0.536084	0.762499
VSTM4	0.647773	0.060131	0.017061	0.529919	0.765628
PCDH12	0.647773	0.0582373	0.017061	0.53363	0.761916
CD151	0.646761	0.0581576	0.0178338	0.532774	0.760748
TAS2R4	0.646761	0.0590404	0.0178338	0.531044	0.762478
METTL26	0.646761	0.0592893	0.0178338	0.530556	0.762966
SOD3	0.645749	0.058462	0.018637	0.531165	0.760332
FKBP1C	0.645749	0.0601842	0.018637	0.52779	0.763708
BANF1	0.645243	0.0591217	0.0190504	0.529367	0.761119
ATG9A	0.645243	0.0582857	0.0190504	0.531005	0.759481
MISP3	0.644737	0.0581229	0.0194717	0.530818	0.758656
FADS2	0.644737	0.0585648	0.0194717	0.529952	0.759522
KRT7	0.644231	0.0584029	0.0199012	0.529763	0.758698
C6orf120	0.644231	0.0605392	0.0199012	0.525576	0.762885
SLC26A4	0.644231	0.0593045	0.0199012	0.527996	0.760465
DLL4	0.644231	0.0602717	0.0199012	0.5261	0.762361
VPS37B	0.643725	0.0580566	0.0203389	0.529936	0.757514
PLCB3	0.643725	0.0580942	0.0203389	0.529862	0.757587
SCUBE2	0.642206	0.0585624	0.0217028	0.527426	0.756987
PRDX5	0.642206	0.0586215	0.0217028	0.52731	0.757103
AP000781.2	0.641953	0.0578564	0.0219377	0.528557	0.75535
PHF20	0.641194	0.060598	0.0226557	0.522424	0.759964
LRATD1	0.641194	0.0588302	0.0226557	0.525889	0.756499
RELN	0.640688	0.0582284	0.0231457	0.526563	0.754814
FZD4	0.640435	0.0593695	0.0233941	0.524073	0.756797
FOXA1	0.640182	0.0585943	0.0236448	0.52534	0.755025
PIGU	0.639676	0.0592887	0.0241532	0.523472	0.75588
NDUFS1	0.638664	0.058021	0.0251986	0.524945	0.752383
NUDT16L1	0.638664	0.0597172	0.0251986	0.52162	0.755708
FOXI2	0.638411	0.0579194	0.0254659	0.524891	0.751931
SLC2A10	0.638158	0.0600588	0.0257358	0.520445	0.755871
RPL3L	0.63664	0.0577617	0.0274072	0.523429	0.749851
TM7SF2	0.635628	0.059784	0.0285729	0.518453	0.752802
ANTKMT	0.635121	0.0594552	0.0291715	0.518591	0.751651
ZNF774	0.634615	0.0593851	0.0297809	0.518223	0.751008
MFSD3	0.634615	0.0597384	0.0297809	0.51753	0.7517
LMF1	0.634615	0.0592553	0.0297809	0.518477	0.750754
CLEC14A	0.634615	0.0595349	0.0297809	0.517929	0.751302
FLRT3	0.634615	0.0613981	0.0297809	0.514277	0.754953
NDUFB7	0.634615	0.0620206	0.0297809	0.513057	0.756174
BLOC1S4	0.634109	0.0596884	0.0304013	0.517122	0.751097
COMP	0.633603	0.0601721	0.0310327	0.515668	0.751538
PCDHB4	0.633097	0.0600458	0.0316753	0.51541	0.750785
TAGLN	0.632591	0.0598039	0.0323293	0.515378	0.749805
BSG	0.632591	0.0601397	0.0323293	0.51472	0.750463
SLC4A11	0.632085	0.0598675	0.0329948	0.514747	0.749423
ZNF500	0.632085	0.0583272	0.0329948	0.517766	0.746404
RIC8A	0.631832	0.0598718	0.033332	0.514485	0.749179
AMIGO3	0.631579	0.0595376	0.0336721	0.514887	0.748271
CDR2L	0.631073	0.0592119	0.0343612	0.51502	0.747126
SWAP70	0.631073	0.0600934	0.0343612	0.513292	0.748854
MIDN	0.631073	0.0589776	0.0343612	0.515479	0.746667
PMEPA1	0.631073	0.0596815	0.0343612	0.514099	0.748046
GPIHBP1	0.630567	0.0596132	0.0350623	0.513727	0.747407
CTSG	0.630567	0.0584053	0.0350623	0.516095	0.745039
NR2F6	0.630061	0.0600567	0.0357755	0.512352	0.74777
IRX3	0.629555	0.0585696	0.0365011	0.51476	0.744349
NEXMIF	0.629555	0.0587397	0.0365011	0.514427	0.744682
ZNF444	0.629555	0.0589777	0.0365011	0.513961	0.745149
SLC29A2	0.629049	0.060349	0.0372393	0.510767	0.747331
KRT19	0.628543	0.0585265	0.03799	0.513833	0.743252
CLSTN1	0.628543	0.0600444	0.03799	0.510858	0.746227
DIPK1B	0.628543	0.0598303	0.03799	0.511277	0.745808
DEPTOR	0.62753	0.0593845	0.0395303	0.511139	0.743922
SRPX	0.62753	0.0595367	0.0395303	0.510841	0.74422
RBM43	0.62753	0.0590795	0.0395303	0.511737	0.743324
TSPAN12	0.627277	0.0587749	0.0399235	0.512081	0.742474
TBXA2R	0.627024	0.0607612	0.0403201	0.507934	0.746114
PPP1R32	0.627024	0.0591509	0.0403201	0.511091	0.742958
TMEM186	0.626518	0.0590129	0.0411232	0.510855	0.742181
TMEM109	0.626518	0.0590625	0.0411232	0.510758	0.742279
SPDEF	0.626518	0.0592277	0.0411232	0.510434	0.742602
HRC	0.626265	0.0596205	0.0415298	0.509411	0.743119
SOX7	0.626012	0.0601005	0.0419399	0.508217	0.743807
CHKA	0.626012	0.0589793	0.0419399	0.510415	0.741609
FRZB	0.625759	0.0587638	0.0423533	0.510584	0.740934
GALNT18	0.625506	0.0583241	0.0427702	0.511193	0.739819
CRISP2	0.625506	0.0582439	0.0427702	0.51135	0.739662
EEF2K	0.625	0.0593842	0.0436144	0.508609	0.741391
HEYL	0.624747	0.0589474	0.0440417	0.509212	0.740282
CACFD1	0.624494	0.0599964	0.0444726	0.506903	0.742085
GNAS	0.624494	0.0588732	0.0444726	0.509104	0.739883
HNRNPH2	0.623988	0.0592483	0.045345	0.507863	0.740112
PNPLA2	0.623988	0.0609803	0.045345	0.504469	0.743507
SYAP1	0.623988	0.0588339	0.045345	0.508676	0.7393
TRAPPC5	0.623988	0.0591522	0.045345	0.508052	0.739924
HSP90AB1	0.623482	0.0591384	0.0462318	0.507573	0.739391
TRIM4	0.623482	0.059572	0.0462318	0.506723	0.740241
NPDC1	0.623482	0.0591813	0.0462318	0.507489	0.739475
CYB5A	0.622976	0.0587635	0.0471332	0.507801	0.73815
ADIRF	0.622976	0.0599777	0.0471332	0.505422	0.74053
UBTD1	0.62247	0.0625953	0.0480493	0.499785	0.745154
ARL4D	0.62247	0.0587161	0.0480493	0.507388	0.737551
CLDN15	0.62247	0.0592849	0.0480493	0.506273	0.738666
MICOS10	0.62247	0.0591494	0.0480493	0.506539	0.7384
MMP10	0.621964	0.0591579	0.0489803	0.506016	0.737911
MVD	0.621964	0.0594541	0.0489803	0.505436	0.738491
CALCOCO2	0.621964	0.058743	0.0489803	0.506829	0.737098
ARL14	0.378036	0.0618065	0.0489803	0.256898	0.499175
CEP128	0.378036	0.0586017	0.0489803	0.263179	0.492894
DDX58	0.378036	0.0599339	0.0489803	0.260568	0.495505
C17orf99	0.378036	0.0604391	0.0489803	0.259578	0.496495
S100A4	0.378036	0.0593403	0.0489803	0.261732	0.494341
ZC3H13	0.378036	0.0590948	0.0489803	0.262213	0.49386
IL4R	0.378036	0.0585245	0.0489803	0.26333	0.492742
PLK1	0.378036	0.0587161	0.0489803	0.262955	0.493118
CDC25A	0.378036	0.0586953	0.0489803	0.262996	0.493077
CASP7	0.378036	0.0603122	0.0489803	0.259827	0.496246
AC003006.1	0.378036	0.0595335	0.0489803	0.261353	0.49472
RC3H2	0.378036	0.0597287	0.0489803	0.26097	0.495103
MFAP1	0.378036	0.0596493	0.0489803	0.261126	0.494947
ZBTB2	0.378036	0.0587252	0.0489803	0.262937	0.493136
TPM1	0.378036	0.0605731	0.0489803	0.259315	0.496758
ZNF234	0.378036	0.0603976	0.0489803	0.259659	0.496414
PPP4R1	0.378036	0.0584879	0.0489803	0.263402	0.492671
OR2T34	0.377783	0.0592866	0.0485129	0.261584	0.493983
SIGLEC7	0.377783	0.0606324	0.0485129	0.258946	0.496621
NUMBL	0.37753	0.0595717	0.0480493	0.260772	0.494289
FAIM2	0.37753	0.060735	0.0480493	0.258492	0.496569
GNAQ	0.37753	0.0592426	0.0480493	0.261417	0.493644
ZBTB33	0.37753	0.0596062	0.0480493	0.260704	0.494356
RPL22L1	0.37753	0.059421	0.0480493	0.261067	0.493993
HCST	0.37753	0.0597519	0.0480493	0.260419	0.494642
SGO2	0.37753	0.0586848	0.0480493	0.26251	0.49255
AKAP13	0.37753	0.0594447	0.0480493	0.261021	0.49404
RAD17	0.37753	0.0603559	0.0480493	0.259235	0.495826
HACD4	0.37753	0.0603313	0.0480493	0.259283	0.495778
LACTB2	0.37753	0.0584901	0.0480493	0.262892	0.492169
NBEAL2	0.37753	0.0586948	0.0480493	0.262491	0.49257
HCK	0.37753	0.0591185	0.0480493	0.26166	0.493401
ISCA2	0.37753	0.0584187	0.0480493	0.263032	0.492029
HPSE	0.37753	0.0599953	0.0480493	0.259942	0.495119
OR6A2	0.37753	0.059296	0.0480493	0.261312	0.493748
TAS2R39	0.377024	0.0593	0.0471332	0.260798	0.49325
KIAA1549L	0.377024	0.0587708	0.0471332	0.261836	0.492213
CD101	0.377024	0.0586206	0.0471332	0.26213	0.491919
MS4A10	0.377024	0.0605997	0.0471332	0.258251	0.495797
SECTM1	0.377024	0.0593536	0.0471332	0.260693	0.493355
TLNRD1	0.377024	0.0596011	0.0471332	0.260208	0.49384
VCAM1	0.377024	0.0592688	0.0471332	0.26086	0.493189
ZSWIM6	0.377024	0.0589218	0.0471332	0.26154	0.492509
KCNJ5	0.377024	0.0596695	0.0471332	0.260074	0.493974
DUSP9	0.377024	0.0590591	0.0471332	0.261271	0.492778
FMNL3	0.377024	0.0586168	0.0471332	0.262137	0.491911
TAF5L	0.377024	0.0587553	0.0471332	0.261866	0.492183
BROX	0.377024	0.0591748	0.0471332	0.261044	0.493005
SPOCD1	0.377024	0.0590401	0.0471332	0.261308	0.492741
GPR15	0.377024	0.0586189	0.0471332	0.262133	0.491915
BTN3A3	0.377024	0.0591223	0.0471332	0.261147	0.492902
HSF2	0.377024	0.0587843	0.0471332	0.261809	0.492239
RFX2	0.377024	0.0593465	0.0471332	0.260707	0.493341
ANKRD18B	0.377024	0.0592343	0.0471332	0.260927	0.493121
H2AC16	0.377024	0.0593573	0.0471332	0.260686	0.493362
LHX2	0.376771	0.0599093	0.0466807	0.259351	0.494191
PTBP3	0.376518	0.0591086	0.0462318	0.260668	0.492369
DGKE	0.376518	0.059454	0.0462318	0.25999	0.493046
RAD21	0.376518	0.0591588	0.0462318	0.260569	0.492467
ZNF714	0.376518	0.0590762	0.0462318	0.260731	0.492305
PRR14L	0.376518	0.0588501	0.0462318	0.261174	0.491862
ZNF230	0.376518	0.0595574	0.0462318	0.259788	0.493248
SIGLEC12	0.376518	0.0597564	0.0462318	0.259398	0.493639
CHD3	0.376518	0.0600673	0.0462318	0.258789	0.494248
MDN1	0.376518	0.0589879	0.0462318	0.260904	0.492132
EDN1	0.376518	0.0588094	0.0462318	0.261254	0.491782
RTN4R	0.376518	0.058449	0.0462318	0.26196	0.491076
NRBF2	0.376518	0.0583354	0.0462318	0.262183	0.490854
ITGB7	0.376518	0.0589042	0.0462318	0.261068	0.491968
MRPL50	0.376518	0.0590357	0.0462318	0.26081	0.492226
CDKN2A	0.376518	0.059322	0.0462318	0.260249	0.492787
SLC29A3	0.376518	0.0597503	0.0462318	0.25941	0.493627
STX1B	0.376518	0.05914	0.0462318	0.260606	0.49243
COA6	0.376265	0.059296	0.0457866	0.260047	0.492483
AC073111.4	0.376265	0.0610658	0.0457866	0.256578	0.495952
SKA2	0.376012	0.0593521	0.045345	0.259684	0.49234
CCDC88B	0.376012	0.0593239	0.045345	0.25974	0.492285
THRAP3	0.376012	0.0593745	0.045345	0.25964	0.492384
ARAP1	0.376012	0.0590699	0.045345	0.260237	0.491787
MAGEB10	0.376012	0.0596101	0.045345	0.259178	0.492846
MTHFR	0.376012	0.0606155	0.045345	0.257208	0.494816
CLEC9A	0.376012	0.0610131	0.045345	0.256429	0.495596
API5	0.376012	0.0600535	0.045345	0.258309	0.493715
MTMR6	0.376012	0.0591412	0.045345	0.260097	0.491927
BRDT	0.376012	0.0587168	0.045345	0.260929	0.491095
OR13H1	0.376012	0.0604727	0.045345	0.257488	0.494536
C16orf87	0.376012	0.0595019	0.045345	0.25939	0.492634
XCR1	0.376012	0.0596819	0.045345	0.259038	0.492987
NETO2	0.376012	0.0591209	0.045345	0.260137	0.491887
TMEM130	0.376012	0.0596856	0.045345	0.259031	0.492994
KDM4D	0.375759	0.0586991	0.044907	0.260711	0.490807
RAB5IF	0.375759	0.0610106	0.044907	0.256181	0.495338
G2E3	0.375506	0.0587727	0.0444726	0.260314	0.490698
DHX29	0.375506	0.0593497	0.0444726	0.259183	0.491829
TMEM121B	0.375506	0.0595751	0.0444726	0.258741	0.492271
ZDHHC6	0.375506	0.0591367	0.0444726	0.2596	0.491412
RBP1	0.375506	0.0600602	0.0444726	0.25779	0.493222
OSBPL2	0.375506	0.0594563	0.0444726	0.258974	0.492038
LIG4	0.375506	0.0594626	0.0444726	0.258962	0.492051
PSMB2	0.375506	0.0593776	0.0444726	0.259128	0.491884
DHX37	0.375506	0.0595723	0.0444726	0.258747	0.492266
C21orf91	0.375506	0.0601912	0.0444726	0.257534	0.493479
HSD17B8	0.375506	0.0584795	0.0444726	0.260888	0.490124
INTS7	0.375506	0.0592255	0.0444726	0.259426	0.491586
ANP32E	0.375	0.0590943	0.0436144	0.259177	0.490823
TPTE2	0.375	0.0595633	0.0436144	0.258258	0.491742
KRBA2	0.375	0.0583645	0.0436144	0.260608	0.489392
TVP23B	0.375	0.0601155	0.0436144	0.257176	0.492824
ZNF354A	0.375	0.0591865	0.0436144	0.258997	0.491003
FCGR1A	0.375	0.0619521	0.0436144	0.253576	0.496424
LIN9	0.375	0.0584776	0.0436144	0.260386	0.489614
S100A6	0.375	0.0592369	0.0436144	0.258898	0.491102
ZNF180	0.375	0.0589986	0.0436144	0.259365	0.490635
CST7	0.375	0.0587642	0.0436144	0.259824	0.490176
DGLUCY	0.375	0.0597423	0.0436144	0.257907	0.492093
CCDC32	0.375	0.0590051	0.0436144	0.259352	0.490648
ALDH3B1	0.375	0.0593695	0.0436144	0.258638	0.491362
MGME1	0.375	0.058881	0.0436144	0.259595	0.490405
EMILIN2	0.375	0.0590452	0.0436144	0.259274	0.490726
VPS13A	0.375	0.059201	0.0436144	0.258968	0.491032
CDT1	0.375	0.0594205	0.0436144	0.258538	0.491462
SURF6	0.374494	0.0612724	0.0427702	0.254402	0.494586
PDS5A	0.374494	0.0604638	0.0427702	0.255987	0.493001
PBDC1	0.374494	0.0586288	0.0427702	0.259583	0.489404
SMAD1	0.374494	0.0600026	0.0427702	0.256891	0.492097
SLC12A9	0.374494	0.0590281	0.0427702	0.258801	0.490187
SIGLEC14	0.374494	0.0594816	0.0427702	0.257912	0.491076
NASP	0.374494	0.0589468	0.0427702	0.25896	0.490028
SFPQ	0.374494	0.0587567	0.0427702	0.259333	0.489655
NAP1L2	0.374494	0.0594848	0.0427702	0.257906	0.491082
ATP5IF1	0.374494	0.0589994	0.0427702	0.258857	0.490131
MTMR2	0.374494	0.0588133	0.0427702	0.259222	0.489766
C1orf112	0.374494	0.0589626	0.0427702	0.258929	0.490059
SLC16A5	0.374494	0.0587389	0.0427702	0.259368	0.48962
XCL2	0.374494	0.060402	0.0427702	0.256108	0.49288
GINS1	0.373988	0.0590453	0.0419399	0.258261	0.489714
USP14	0.373988	0.058666	0.0419399	0.259005	0.488971
PGBD4	0.373988	0.0607322	0.0419399	0.254955	0.493021
NDUFV2	0.373988	0.060109	0.0419399	0.256176	0.491799
TTC7B	0.373988	0.059216	0.0419399	0.257927	0.490049
USP42	0.373988	0.0592981	0.0419399	0.257766	0.49021
RPL38	0.373988	0.0592017	0.0419399	0.257955	0.490021
PYCR2	0.373988	0.0586978	0.0419399	0.258942	0.489034
YY1AP1	0.373988	0.058816	0.0419399	0.258711	0.489265
CALM3	0.373988	0.0610109	0.0419399	0.254409	0.493567
TDP2	0.373988	0.0588768	0.0419399	0.258592	0.489384
FMNL1	0.373988	0.0598445	0.0419399	0.256695	0.491281
ATP6V1C1	0.373988	0.0586588	0.0419399	0.259019	0.488957
CREBRF	0.373988	0.0591994	0.0419399	0.257959	0.490017
HLA-DRA	0.373988	0.059843	0.0419399	0.256698	0.491278
DDX55	0.373988	0.0584457	0.0419399	0.259436	0.488539
CAMK2N1	0.373988	0.060775	0.0419399	0.254871	0.493105
GBGT1	0.373988	0.0588799	0.0419399	0.258585	0.48939
BRF2	0.373988	0.05943	0.0419399	0.257507	0.490468
MRPL48	0.373988	0.0601059	0.0419399	0.256182	0.491793
RNF157	0.373735	0.0592894	0.0415298	0.25753	0.48994
MTMR8	0.373735	0.0594002	0.0415298	0.257313	0.490157
FANCM	0.373735	0.059899	0.0415298	0.256335	0.491135
ITGAM	0.373482	0.0588467	0.0411232	0.258144	0.488819
SLC6A2	0.373482	0.0601404	0.0411232	0.255609	0.491355
RAB6A	0.373482	0.0589748	0.0411232	0.257893	0.48907
ATP11B	0.373482	0.0589113	0.0411232	0.258018	0.488946
PTRH2	0.373482	0.0602097	0.0411232	0.255473	0.491491
ACSL4	0.373482	0.0584998	0.0411232	0.258824	0.488139
SLC16A6	0.373482	0.0603563	0.0411232	0.255186	0.491778
BRCC3	0.373482	0.0598448	0.0411232	0.256188	0.490775
MAP10	0.373482	0.0589453	0.0411232	0.257951	0.489012
ELOVL4	0.373482	0.0591948	0.0411232	0.257462	0.489501
ORM1	0.373482	0.0608098	0.0411232	0.254297	0.492667
ZNF611	0.372976	0.0595942	0.0403201	0.256173	0.489778
GPR21	0.372976	0.0589785	0.0403201	0.25738	0.488571
SP140	0.372976	0.0589524	0.0403201	0.257431	0.48852
CFAP97	0.372976	0.0584277	0.0403201	0.25846	0.487492
GPA33	0.372976	0.0604231	0.0403201	0.254549	0.491403
NUGGC	0.372976	0.0599834	0.0403201	0.25541	0.490541
OR4D1	0.372976	0.0596508	0.0403201	0.256062	0.489889
IRAK3	0.372976	0.0594368	0.0403201	0.256482	0.48947
NFAM1	0.372976	0.0611687	0.0403201	0.253087	0.492864
TFEC	0.372976	0.0590398	0.0403201	0.25726	0.488691
FKBP11	0.372976	0.0608646	0.0403201	0.253683	0.492268
H2BC3	0.372723	0.0598426	0.0399235	0.255433	0.490012
SRSF12	0.37247	0.0593756	0.0395303	0.256096	0.488844
POU3F1	0.37247	0.0591826	0.0395303	0.256474	0.488465
RAB35	0.37247	0.0585749	0.0395303	0.257665	0.487274
PPM1K	0.37247	0.0592027	0.0395303	0.256434	0.488505
RABEPK	0.37247	0.0583412	0.0395303	0.258123	0.486816
EXPH5	0.37247	0.0597653	0.0395303	0.255332	0.489607
AGFG1	0.37247	0.0588333	0.0395303	0.257159	0.487781
MRPL19	0.371964	0.0589856	0.0387537	0.256354	0.487573
RPL26	0.371964	0.0598324	0.0387537	0.254694	0.489233
MKRN2	0.371964	0.0585173	0.0387537	0.257272	0.486655
POGZ	0.371964	0.0588181	0.0387537	0.256682	0.487245
ASB3	0.371964	0.058913	0.0387537	0.256496	0.487431
TNNT1	0.371964	0.059114	0.0387537	0.256102	0.487825
PPIL1	0.371964	0.0585284	0.0387537	0.25725	0.486677
TYMP	0.371964	0.0620785	0.0387537	0.250292	0.493635
ARL11	0.371964	0.059446	0.0387537	0.255452	0.488476
INPP5K	0.371964	0.0592322	0.0387537	0.255871	0.488056
FCER2	0.371964	0.0600563	0.0387537	0.254255	0.489672
KIF5A	0.371711	0.0591281	0.0383702	0.255822	0.4876
PSMG3	0.371457	0.0586682	0.03799	0.25647	0.486445
LIF	0.371457	0.0586422	0.03799	0.256521	0.486394
EPHX3	0.371457	0.0585162	0.03799	0.256768	0.486147
ATXN3	0.371457	0.0591933	0.03799	0.255441	0.487474
ZNF786	0.371457	0.0586774	0.03799	0.256452	0.486463
SAMSN1	0.371457	0.058898	0.03799	0.256019	0.486896
PTPN3	0.371457	0.0596745	0.03799	0.254498	0.488417
SHISAL2A	0.371457	0.0601502	0.03799	0.253565	0.48935
ART3	0.371204	0.0589765	0.0376131	0.255613	0.486796
ADRM1	0.370951	0.0593566	0.0372393	0.254615	0.487288
DPH6	0.370951	0.0589848	0.0372393	0.255343	0.486559
KLHL14	0.370951	0.0592411	0.0372393	0.254841	0.487062
GIGYF2	0.370951	0.0598918	0.0372393	0.253566	0.488337
NBPF3	0.370951	0.0592828	0.0372393	0.254759	0.487144
CD163	0.370951	0.0613065	0.0372393	0.250793	0.49111
NDUFB3	0.370951	0.0595354	0.0372393	0.254264	0.487639
GZMH	0.370951	0.0591716	0.0372393	0.254977	0.486926
DAZL	0.370951	0.0594414	0.0372393	0.254448	0.487454
C6orf62	0.370951	0.0595723	0.0372393	0.254192	0.487711
PRKRIP1	0.370951	0.0594971	0.0372393	0.254339	0.487564
ANKRD24	0.370951	0.0580995	0.0372393	0.257078	0.484824
PUS7L	0.370951	0.059438	0.0372393	0.254455	0.487448
HTR1D	0.370951	0.0588511	0.0372393	0.255605	0.486297
TGFBR1	0.370951	0.0591179	0.0372393	0.255082	0.48682
CLIC2	0.370951	0.0588403	0.0372393	0.255627	0.486276
PRKCQ	0.370698	0.0605099	0.0368686	0.252101	0.489296
CCDC169	0.370698	0.0596853	0.0368686	0.253717	0.487679
EQTN	0.370698	0.0594322	0.0368686	0.254213	0.487183
MBIP	0.370445	0.0589861	0.0365011	0.254835	0.486056
NKIRAS1	0.370445	0.0585418	0.0365011	0.255706	0.485185
OR10AD1	0.370445	0.0595402	0.0365011	0.253749	0.487142
TENT4A	0.370445	0.0585213	0.0365011	0.255746	0.485145
MBNL3	0.370445	0.05884	0.0365011	0.255121	0.48577
IKBKG	0.370445	0.059652	0.0365011	0.25353	0.487361
RTKN2	0.370445	0.0581574	0.0365011	0.256459	0.484432
GALM	0.370445	0.0597198	0.0365011	0.253397	0.487494
ZNF829	0.370445	0.0601193	0.0365011	0.252614	0.488277
OR13C3	0.370192	0.0594234	0.0361368	0.253725	0.48666
SEC14L4	0.370192	0.058959	0.0361368	0.254635	0.48575
RAB14	0.369939	0.0599288	0.0357755	0.252481	0.487398
MXI1	0.369939	0.0596099	0.0357755	0.253106	0.486773
CERS5	0.369939	0.0599738	0.0357755	0.252393	0.487486
OR2D3	0.369939	0.0583516	0.0357755	0.255572	0.484306
FANCB	0.369939	0.0583724	0.0357755	0.255531	0.484347
SLC35G2	0.369939	0.0590395	0.0357755	0.254224	0.485654
ZFP3	0.369939	0.0582784	0.0357755	0.255716	0.484163
CENPI	0.369939	0.0586261	0.0357755	0.255034	0.484844
CRYZL1	0.369939	0.0596197	0.0357755	0.253087	0.486792
CD8A	0.369939	0.0606907	0.0357755	0.250988	0.488891
IL27	0.369433	0.0611267	0.0350623	0.249627	0.489239
CEP83	0.369433	0.0594644	0.0350623	0.252885	0.485981
CKAP2	0.369433	0.0582964	0.0350623	0.255174	0.483692
SIGLEC1	0.369433	0.0587493	0.0350623	0.254287	0.48458
KCNA2	0.369433	0.0599478	0.0350623	0.251938	0.486929
EML4	0.369433	0.0584731	0.0350623	0.254828	0.484038
CLECL1	0.369433	0.0585357	0.0350623	0.254705	0.484161
SP110	0.369433	0.0587377	0.0350623	0.25431	0.484557
DHX16	0.369433	0.0583051	0.0350623	0.255157	0.483709
PLD6	0.369433	0.0586862	0.0350623	0.25441	0.484456
TOR3A	0.369433	0.0593876	0.0350623	0.253036	0.485831
POU5F1B	0.368927	0.0586321	0.0343612	0.25401	0.483844
EMG1	0.368927	0.0590992	0.0343612	0.253095	0.484759
PLAGL2	0.368927	0.0583747	0.0343612	0.254515	0.483339
BATF3	0.368927	0.0594178	0.0343612	0.25247	0.485384
BTN3A2	0.368927	0.0613139	0.0343612	0.248754	0.4891
RARS2	0.368927	0.0590542	0.0343612	0.253183	0.484671
GIMAP2	0.368927	0.0601767	0.0343612	0.250983	0.486871
LCK	0.368927	0.0592023	0.0343612	0.252893	0.484962
STRBP	0.368927	0.0599223	0.0343612	0.251481	0.486373
IL1RL2	0.368927	0.0582538	0.0343612	0.254752	0.483102
CLTCL1	0.368927	0.0584267	0.0343612	0.254413	0.483441
PAK1IP1	0.368927	0.0583277	0.0343612	0.254607	0.483247
BTLA	0.368927	0.0593639	0.0343612	0.252576	0.485278
RPA1	0.368927	0.0591368	0.0343612	0.253021	0.484833
CHODL	0.368927	0.0590495	0.0343612	0.253192	0.484662
SUCNR1	0.368927	0.0584225	0.0343612	0.254421	0.483433
CTRL	0.368927	0.0595157	0.0343612	0.252279	0.485576
YWHAH	0.368927	0.0597022	0.0343612	0.251913	0.485941
MAD1L1	0.368927	0.0591224	0.0343612	0.253049	0.484805
STIM2	0.368927	0.0594751	0.0343612	0.252358	0.485496
SUPT5H	0.368927	0.0587531	0.0343612	0.253773	0.484081
TAF12	0.368927	0.0593794	0.0343612	0.252546	0.485309
SLC23A1	0.368927	0.0608633	0.0343612	0.249637	0.488217
EMID1	0.368674	0.0588155	0.0340151	0.253398	0.48395
MCF2L2	0.368421	0.0592112	0.0336721	0.252369	0.484473
VSIG1	0.368421	0.0585716	0.0336721	0.253623	0.483219
MIXL1	0.368421	0.0592722	0.0336721	0.25225	0.484592
TTC14	0.368421	0.0586701	0.0336721	0.25343	0.483412
ELP5	0.368421	0.059547	0.0336721	0.251711	0.485131
PRAME	0.368421	0.0593023	0.0336721	0.252191	0.484652
C12orf4	0.368421	0.058494	0.0336721	0.253775	0.483067
ARL5B	0.368421	0.058713	0.0336721	0.253346	0.483496
C16orf54	0.368421	0.0604316	0.0336721	0.249977	0.486865
PRXL2C	0.368421	0.0595747	0.0336721	0.251657	0.485185
EHBP1L1	0.367915	0.0591538	0.0329948	0.251976	0.483854
RPS6	0.367915	0.0612611	0.0329948	0.247845	0.487985
CNOT7	0.367915	0.0594723	0.0329948	0.251351	0.484479
CD83	0.367915	0.0589351	0.0329948	0.252404	0.483426
JUNB	0.367915	0.058689	0.0329948	0.252887	0.482943
EPB41L3	0.367915	0.0590753	0.0329948	0.25213	0.4837
RASGRP1	0.367915	0.0591012	0.0329948	0.252079	0.483751
FAM111B	0.367915	0.0591839	0.0329948	0.251917	0.483913
TAF3	0.367915	0.058494	0.0329948	0.253269	0.482561
CEACAM19	0.367915	0.0588469	0.0329948	0.252577	0.483253
ASH2L	0.367915	0.0581209	0.0329948	0.254	0.48183
TNFSF13	0.367915	0.0586803	0.0329948	0.252904	0.482926
PFN2	0.367409	0.0589539	0.0323293	0.251861	0.482956
ARID1A	0.367409	0.0583505	0.0323293	0.253044	0.481774
ABI3	0.367409	0.0589386	0.0323293	0.251891	0.482926
MTX3	0.367409	0.0587544	0.0323293	0.252252	0.482565
TIMELESS	0.367409	0.0589614	0.0323293	0.251847	0.482971
GGTLC3	0.367409	0.0589637	0.0323293	0.251842	0.482976
HIVEP1	0.367409	0.0590401	0.0323293	0.251692	0.483125
MRPL46	0.367409	0.0592648	0.0323293	0.251252	0.483566
FCMR	0.366903	0.058896	0.0316753	0.251469	0.482337
PUS1	0.366903	0.0584959	0.0316753	0.252253	0.481553
ACRBP	0.366903	0.058693	0.0316753	0.251867	0.481939
GPSM3	0.366903	0.0596368	0.0316753	0.250017	0.483789
SNRNP35	0.366903	0.0583525	0.0316753	0.252534	0.481272
ADPRM	0.366903	0.0588293	0.0316753	0.251599	0.482206
FAM126B	0.366903	0.0590746	0.0316753	0.251119	0.482687
PUS3	0.366903	0.0591317	0.0316753	0.251007	0.482799
TCF7L2	0.366903	0.0591587	0.0316753	0.250954	0.482852
FLT3LG	0.366903	0.0584251	0.0316753	0.252392	0.481414
UTP4	0.366397	0.0590348	0.0310327	0.250691	0.482103
CIB2	0.366397	0.0583886	0.0310327	0.251957	0.480836
SOCS4	0.366397	0.0587871	0.0310327	0.251176	0.481617
SLAMF6	0.366397	0.0588694	0.0310327	0.251015	0.481779
HVCN1	0.366397	0.0588327	0.0310327	0.251087	0.481707
SYNPO	0.366397	0.0592989	0.0310327	0.250173	0.48262
MYOM1	0.366397	0.0606522	0.0310327	0.247521	0.485273
DHRS9	0.366144	0.0589883	0.0307156	0.250529	0.481759
GABRA3	0.366144	0.0597321	0.0307156	0.249071	0.483216
TBL3	0.366144	0.0604436	0.0307156	0.247676	0.484611
DIRAS2	0.365891	0.0589534	0.0304013	0.250344	0.481437
RADX	0.365891	0.0591752	0.0304013	0.249909	0.481872
CISH	0.365891	0.0583934	0.0304013	0.251442	0.48034
REST	0.365891	0.059488	0.0304013	0.249296	0.482485
NPM1	0.365891	0.0585326	0.0304013	0.251169	0.480612
PRPF4	0.365891	0.0591521	0.0304013	0.249955	0.481827
C1orf174	0.365891	0.0601952	0.0304013	0.24791	0.483871
PRRC2B	0.365385	0.0587591	0.0297809	0.250219	0.48055
PTGER2	0.365385	0.0595685	0.0297809	0.248633	0.482137
SMIM8	0.365385	0.0584342	0.0297809	0.250856	0.479914
SEL1L3	0.365385	0.0588058	0.0297809	0.250127	0.480642
TNKS	0.365385	0.0595641	0.0297809	0.248641	0.482128
IFNW1	0.365385	0.0591524	0.0297809	0.249448	0.481321
PCF11	0.365385	0.0595512	0.0297809	0.248666	0.482103
CCDC43	0.365385	0.0606367	0.0297809	0.246539	0.48423
DMC1	0.365385	0.0584301	0.0297809	0.250864	0.479905
SMARCB1	0.365385	0.0584571	0.0297809	0.250811	0.479959
ATF6	0.365385	0.0587419	0.0297809	0.250253	0.480517
CREG1	0.365385	0.0588455	0.0297809	0.25005	0.48072
AGAP9	0.365385	0.0597266	0.0297809	0.248323	0.482447
MAP3K8	0.365132	0.0587577	0.0294749	0.249969	0.480295
NDUFAF1	0.364879	0.0604765	0.0291715	0.246347	0.48341
MTBP	0.364879	0.0587602	0.0291715	0.249711	0.480046
PM20D2	0.364879	0.0588896	0.0291715	0.249457	0.4803
TMEM51	0.364879	0.0588162	0.0291715	0.249601	0.480156
ZNF92	0.364879	0.0594348	0.0291715	0.248388	0.481369
GTPBP8	0.364879	0.0584286	0.0291715	0.250361	0.479397
USP16	0.364879	0.058864	0.0291715	0.249507	0.48025
LARP4B	0.364879	0.0579411	0.0291715	0.251316	0.478441
ABHD8	0.364879	0.0583451	0.0291715	0.250524	0.479233
P2RY13	0.364879	0.0599994	0.0291715	0.247282	0.482475
IFNE	0.364879	0.0586027	0.0291715	0.250019	0.479738
RNASE6	0.364879	0.0610967	0.0291715	0.245131	0.484626
TATDN3	0.364879	0.0599217	0.0291715	0.247434	0.482323
MRE11	0.364372	0.0584655	0.0285729	0.249782	0.478963
GPR174	0.364372	0.0595858	0.0285729	0.247586	0.481159
FOXI3	0.364372	0.0607054	0.0285729	0.245392	0.483353
YIF1B	0.364372	0.0605595	0.0285729	0.245678	0.483067
USP1	0.364372	0.0582417	0.0285729	0.250221	0.478524
ADGRE5	0.364372	0.059823	0.0285729	0.247122	0.481623
ACSL5	0.364372	0.0596721	0.0285729	0.247417	0.481328
ZNF182	0.364372	0.0584748	0.0285729	0.249764	0.478981
PTGES3	0.364372	0.0579529	0.0285729	0.250787	0.477958
FBXO25	0.364372	0.060053	0.0285729	0.246671	0.482074
CEBPZ	0.364372	0.0601673	0.0285729	0.246447	0.482298
GPR150	0.364119	0.0598346	0.0282775	0.246846	0.481393
TYMS	0.363866	0.0586005	0.0279848	0.249011	0.478721
CCNE2	0.363866	0.0584448	0.0279848	0.249317	0.478416
RAB42	0.363866	0.058244	0.0279848	0.24971	0.478022
TGM1	0.363866	0.0583639	0.0279848	0.249475	0.478258
ABHD3	0.363866	0.0583771	0.0279848	0.249449	0.478283
COPS2	0.363866	0.0602953	0.0279848	0.24569	0.482043
AP1S2	0.363866	0.0593643	0.0279848	0.247515	0.480218
FXR1	0.363866	0.0590463	0.0279848	0.248138	0.479595
CD2BP2	0.363866	0.0594545	0.0279848	0.247338	0.480395
E2F3	0.363866	0.0582575	0.0279848	0.249684	0.478049
COLCA2	0.363613	0.0588413	0.0276947	0.248286	0.47894
GPR55	0.363613	0.0595142	0.0276947	0.246968	0.480259
NPIPB4	0.36336	0.0604449	0.0274072	0.244891	0.48183
TVP23C	0.36336	0.0579942	0.0274072	0.249694	0.477027
USP15	0.36336	0.0595463	0.0274072	0.246652	0.480069
NRP2	0.36336	0.0588815	0.0274072	0.247955	0.478766
CCDC186	0.36336	0.0593685	0.0274072	0.247	0.47972
ZC3HAV1	0.36336	0.0586018	0.0274072	0.248503	0.478218
JMJD1C	0.36336	0.0579159	0.0274072	0.249847	0.476873
WDR7	0.36336	0.0578701	0.0274072	0.249937	0.476784
RACK1	0.36336	0.0585747	0.0274072	0.248556	0.478165
SLC25A19	0.36336	0.0580313	0.0274072	0.249621	0.4771
SLC25A25	0.36336	0.058624	0.0274072	0.248459	0.478261
SLC7A6OS	0.36336	0.0581779	0.0274072	0.249334	0.477387
WDFY4	0.36336	0.0579507	0.0274072	0.249779	0.476942
PARP9	0.362854	0.0582896	0.02684	0.248609	0.4771
RPS3A	0.362854	0.0608492	0.02684	0.243592	0.482117
CEP350	0.362854	0.058584	0.02684	0.248032	0.477677
TCEAL1	0.362854	0.0582427	0.02684	0.248701	0.477008
GPR19	0.362854	0.0587721	0.02684	0.247663	0.478046
FRS3	0.362854	0.0585615	0.02684	0.248076	0.477633
TWNK	0.362854	0.0583145	0.02684	0.24856	0.477149
CASP9	0.362854	0.0587731	0.02684	0.247661	0.478047
NUP153	0.362854	0.0585	0.02684	0.248196	0.477512
CENPU	0.362854	0.0582567	0.02684	0.248673	0.477035
SP140L	0.362854	0.0607534	0.02684	0.24378	0.481929
ZRANB1	0.362854	0.0590715	0.02684	0.247076	0.478632
C1orf54	0.362854	0.0590364	0.02684	0.247145	0.478563
ITGAX	0.362854	0.0597209	0.02684	0.245803	0.479905
P2RY11	0.362601	0.0586362	0.0265601	0.247676	0.477526
CCL8	0.362601	0.060224	0.0265601	0.244564	0.480638
SYNE2	0.362348	0.058544	0.0262829	0.247604	0.477092
MOXD1	0.362348	0.0588248	0.0262829	0.247054	0.477643
CCR1	0.362348	0.0591069	0.0262829	0.246501	0.478196
TEX30	0.362348	0.0597208	0.0262829	0.245298	0.479399
DCLRE1B	0.362348	0.0586991	0.0262829	0.2473	0.477396
OR13G1	0.362348	0.0593918	0.0262829	0.245942	0.478754
ZNF497	0.362348	0.0597712	0.0262829	0.245199	0.479498
PNPT1	0.362348	0.0587936	0.0262829	0.247115	0.477581
GJB6	0.362348	0.0586934	0.0262829	0.247311	0.477385
CD28	0.362348	0.0594546	0.0262829	0.245819	0.478877
PCDH18	0.361842	0.0590841	0.0257358	0.246039	0.477645
WDR37	0.361842	0.059381	0.0257358	0.245457	0.478227
MSRB3	0.361842	0.0587818	0.0257358	0.246632	0.477052
AKIRIN1	0.361842	0.058781	0.0257358	0.246634	0.477051
ASPHD1	0.361842	0.0581793	0.0257358	0.247813	0.475871
ZNF227	0.361842	0.0580977	0.0257358	0.247973	0.475711
EXOSC10	0.361842	0.059094	0.0257358	0.24602	0.477664
TNFRSF17	0.361842	0.0583424	0.0257358	0.247493	0.476191
OXT	0.361842	0.0601774	0.0257358	0.243897	0.479788
GSDMC	0.361842	0.0588972	0.0257358	0.246406	0.477279
MCTP1	0.361842	0.0585173	0.0257358	0.24715	0.476534
NLRP14	0.361589	0.0592876	0.0254659	0.245387	0.477791
MTRNR2L6	0.361589	0.0589395	0.0254659	0.24607	0.477108
ZNF136	0.361336	0.0588906	0.0251986	0.245913	0.47676
CLEC7A	0.361336	0.059016	0.0251986	0.245667	0.477005
SMAD7	0.361336	0.0580243	0.0251986	0.247611	0.475062
PIGC	0.361336	0.0590397	0.0251986	0.24562	0.477052
CDC25C	0.361336	0.0590406	0.0251986	0.245619	0.477054
REXO1	0.361336	0.0583949	0.0251986	0.246884	0.475788
FGL2	0.361336	0.0600359	0.0251986	0.243668	0.479004
CTSW	0.361336	0.0611636	0.0251986	0.241458	0.481215
DYM	0.361336	0.0599431	0.0251986	0.24385	0.478822
PPP1R14C	0.361336	0.0593726	0.0251986	0.244968	0.477704
XRCC6	0.361336	0.0593014	0.0251986	0.245107	0.477565
MBTD1	0.361336	0.0600511	0.0251986	0.243638	0.479034
CYP27B1	0.361336	0.0578077	0.0251986	0.248035	0.474637
PRRC2C	0.361336	0.0599602	0.0251986	0.243816	0.478856
TEX11	0.361336	0.0581247	0.0251986	0.247414	0.475258
BRD9	0.36083	0.0590403	0.0246711	0.245113	0.476547
FAM186B	0.36083	0.0583962	0.0246711	0.246376	0.475284
VOPP1	0.36083	0.0584885	0.0246711	0.246195	0.475465
SUPT16H	0.36083	0.0598481	0.0246711	0.24353	0.47813
USF1	0.36083	0.0590058	0.0246711	0.245181	0.476479
M6PR	0.36083	0.0584555	0.0246711	0.246259	0.475401
FRMD4A	0.36083	0.0589113	0.0246711	0.245366	0.476294
HLA-G	0.36083	0.0602287	0.0246711	0.242784	0.478876
PRELID3B	0.36083	0.0587592	0.0246711	0.245664	0.475996
AFTPH	0.360324	0.0620783	0.0241532	0.238653	0.481995
WASHC5	0.360324	0.0582087	0.0241532	0.246237	0.474411
NONO	0.360324	0.0606394	0.0241532	0.241473	0.479175
CCNH	0.360324	0.0589214	0.0241532	0.24484	0.475808
CHRAC1	0.360324	0.0580104	0.0241532	0.246626	0.474022
ALDH1A1	0.360324	0.0587525	0.0241532	0.245171	0.475477
OGDHL	0.360324	0.0596889	0.0241532	0.243336	0.477312
AAGAB	0.360324	0.0602457	0.0241532	0.242244	0.478403
GPR82	0.360324	0.060896	0.0241532	0.24097	0.479678
SMG5	0.360324	0.057742	0.0241532	0.247152	0.473496
TRMO	0.360324	0.0587682	0.0241532	0.24514	0.475507
FCRL3	0.360324	0.0593954	0.0241532	0.243911	0.476737
TRAF2	0.359818	0.0580264	0.0236448	0.246088	0.473547
MCOLN3	0.359818	0.0591385	0.0236448	0.243909	0.475727
PIGH	0.359818	0.059236	0.0236448	0.243717	0.475918
C9orf72	0.359818	0.0588571	0.0236448	0.24446	0.475176
KLHL15	0.359818	0.0597351	0.0236448	0.242739	0.476897
NCK1	0.359818	0.0583928	0.0236448	0.24537	0.474266
CALHM6	0.359818	0.0603925	0.0236448	0.241451	0.478185
CHD1	0.359818	0.0583094	0.0236448	0.245534	0.474102
PTGDR	0.359818	0.0593414	0.0236448	0.243511	0.476125
SLC9A6	0.359818	0.0583483	0.0236448	0.245457	0.474178
CD68	0.359818	0.0596987	0.0236448	0.242811	0.476825
VBP1	0.359818	0.0582576	0.0236448	0.245635	0.474001
AGK	0.359565	0.0616771	0.0233941	0.23868	0.48045
TIMM9	0.359312	0.058063	0.0231457	0.24551	0.473113
TBC1D22A	0.359312	0.0596222	0.0231457	0.242454	0.476169
CDK11A	0.359312	0.0589274	0.0231457	0.243816	0.474807
CHRNA1	0.359312	0.0576905	0.0231457	0.24624	0.472383
SMC1A	0.359312	0.0582366	0.0231457	0.24517	0.473453
PGM3	0.359312	0.0591311	0.0231457	0.243417	0.475207
NLRP3	0.359312	0.058788	0.0231457	0.244089	0.474534
MTCP1	0.359059	0.0587012	0.0228996	0.244006	0.474111
SNAI3	0.359059	0.059602	0.0228996	0.242241	0.475877
PECR	0.358806	0.0596478	0.0226557	0.241898	0.475713
USPL1	0.358806	0.0580595	0.0226557	0.245011	0.4726
KLHL38	0.358806	0.0581459	0.0226557	0.244842	0.472769
L1CAM	0.358806	0.0602797	0.0226557	0.24066	0.476952
RNF19B	0.358806	0.0583012	0.0226557	0.244537	0.473074
CCDC28B	0.358806	0.0592112	0.0226557	0.242754	0.474857
CCDC68	0.358806	0.0581882	0.0226557	0.244759	0.472852
MMD	0.358806	0.0578944	0.0226557	0.245335	0.472277
SEC24B	0.358806	0.0582747	0.0226557	0.244589	0.473022
DHX32	0.358806	0.0589708	0.0226557	0.243225	0.474386
HIPK1	0.358806	0.058311	0.0226557	0.244518	0.473093
GCSAM	0.358553	0.059201	0.0224142	0.242521	0.474584
ZBTB14	0.3583	0.0583197	0.0221748	0.243995	0.472604
ERAP2	0.3583	0.0576262	0.0221748	0.245354	0.471245
CCL2	0.3583	0.0588667	0.0221748	0.242923	0.473676
CCNA2	0.3583	0.0596685	0.0221748	0.241351	0.475248
RNF20	0.3583	0.0595461	0.0221748	0.241591	0.475008
KCNAB2	0.3583	0.058534	0.0221748	0.243575	0.473024
LRR1	0.3583	0.0575278	0.0221748	0.245547	0.471052
FAM86B2	0.358047	0.0596825	0.0219377	0.241071	0.475022
PFN1	0.357794	0.0607484	0.0217028	0.238729	0.476858
GMFG	0.357794	0.0594673	0.0217028	0.24124	0.474347
LSM10	0.357794	0.0584917	0.0217028	0.243152	0.472435
TBL1XR1	0.357794	0.0586268	0.0217028	0.242887	0.4727
APOBEC3C	0.357794	0.0592622	0.0217028	0.241642	0.473945
SMYD4	0.357794	0.058695	0.0217028	0.242753	0.472834
SNRPD1	0.357794	0.0579947	0.0217028	0.244126	0.471461
COMMD5	0.357794	0.0582475	0.0217028	0.24363	0.471957
ZNF800	0.357794	0.0592389	0.0217028	0.241687	0.4739
ZMYM4	0.357794	0.0585257	0.0217028	0.243085	0.472502
AIMP1	0.357794	0.0585947	0.0217028	0.24295	0.472637
METTL6	0.357794	0.0583584	0.0217028	0.243413	0.472174
KLF10	0.357794	0.0586075	0.0217028	0.242925	0.472662
NBPF9	0.357794	0.0577216	0.0217028	0.244661	0.470926
SNIP1	0.357794	0.0582547	0.0217028	0.243616	0.471971
AP000295.1	0.357794	0.0582898	0.0217028	0.243548	0.472039
H3-2	0.357794	0.058371	0.0217028	0.243388	0.472199
FAM169A	0.35754	0.0581365	0.0214701	0.243595	0.471486
PRSS36	0.35754	0.0585582	0.0214701	0.242769	0.472312
AGBL2	0.35754	0.0589855	0.0214701	0.241931	0.47315
NAA35	0.357287	0.0591151	0.0212396	0.241424	0.473151
BTN2A1	0.357287	0.0578088	0.0212396	0.243984	0.470591
CNOT4	0.357287	0.0602612	0.0212396	0.239178	0.475397
ELK3	0.357287	0.0576432	0.0212396	0.244309	0.470266
BTG3	0.357287	0.0590659	0.0212396	0.24152	0.473054
ODF2L	0.357287	0.0594091	0.0212396	0.240848	0.473727
AC008982.1	0.357287	0.0580897	0.0212396	0.243434	0.471141
DCAF16	0.357287	0.0588676	0.0212396	0.241909	0.472666
DOP1A	0.357287	0.0611779	0.0212396	0.237381	0.477194
VPS54	0.357287	0.0592731	0.0212396	0.241114	0.473461
CD48	0.357287	0.0602666	0.0212396	0.239167	0.475408
AMOTL2	0.357287	0.0597709	0.0212396	0.240139	0.474436
RRP1B	0.356781	0.0576504	0.020785	0.243789	0.469774
POLQ	0.356781	0.0578281	0.020785	0.24344	0.470122
GRPEL2	0.356781	0.0579532	0.020785	0.243195	0.470368
TNFAIP8L2	0.356781	0.0600175	0.020785	0.239149	0.474414
NLRC4	0.356781	0.0584482	0.020785	0.242225	0.471338
CHORDC1	0.356781	0.0576136	0.020785	0.243861	0.469702
CCDC136	0.356781	0.0590119	0.020785	0.24112	0.472443
UBA2	0.356781	0.058881	0.020785	0.241377	0.472186
TBC1D23	0.356781	0.0585064	0.020785	0.242111	0.471452
HABP4	0.356781	0.0581193	0.020785	0.24287	0.470693
KIF13B	0.356781	0.0580653	0.020785	0.242975	0.470587
ZBED6CL	0.356781	0.0592635	0.020785	0.240627	0.472936
C6orf47	0.356781	0.0586937	0.020785	0.241744	0.471819
RTN4IP1	0.356781	0.0583053	0.020785	0.242505	0.471058
POPDC3	0.356528	0.058707	0.0205609	0.241465	0.471592
IGSF6	0.356275	0.0574998	0.0203389	0.243578	0.468973
GRK6	0.356275	0.0591302	0.0203389	0.240382	0.472168
ARL14EP	0.356275	0.0580022	0.0203389	0.242593	0.469958
TRPM2	0.356275	0.0585597	0.0203389	0.2415	0.47105
C3orf38	0.356275	0.0581199	0.0203389	0.242362	0.470188
AXL	0.356275	0.0577409	0.0203389	0.243105	0.469445
ATF5	0.356275	0.0580393	0.0203389	0.24252	0.47003
UBQLN2	0.356275	0.0587936	0.0203389	0.241042	0.471509
USP24	0.356275	0.0577952	0.0203389	0.242999	0.469552
ZNF831	0.356022	0.0607787	0.020119	0.236898	0.475146
CBWD2	0.356022	0.059348	0.020119	0.239702	0.472342
CD52	0.355769	0.0585155	0.0199012	0.241081	0.470457
TRAM2	0.355769	0.0587092	0.0199012	0.240701	0.470837
QPCT	0.355769	0.0582396	0.0199012	0.241622	0.469917
GEMIN2	0.355769	0.0581737	0.0199012	0.241751	0.469788
SPEN	0.355769	0.0575432	0.0199012	0.242987	0.468552
AIF1	0.355769	0.0585411	0.0199012	0.241031	0.470508
RIOX1	0.355769	0.0592984	0.0199012	0.239546	0.471992
TRIM15	0.355769	0.0592106	0.0199012	0.239718	0.47182
CEP57L1	0.355769	0.0579223	0.0199012	0.242244	0.469295
JHY	0.355769	0.0579665	0.0199012	0.242157	0.469381
CCL4L2	0.355263	0.0580583	0.0194717	0.241471	0.469055
INTS13	0.355263	0.0590752	0.0194717	0.239478	0.471048
ABCA5	0.355263	0.0577773	0.0194717	0.242022	0.468505
IL1RN	0.355263	0.058041	0.0194717	0.241505	0.469021
RGS18	0.355263	0.0576911	0.0194717	0.242191	0.468336
TARS1	0.355263	0.0577013	0.0194717	0.242171	0.468356
IK	0.355263	0.0580323	0.0194717	0.241522	0.469004
GTF2H3	0.355263	0.0588102	0.0194717	0.239997	0.470529
EXO1	0.355263	0.0578208	0.0194717	0.241937	0.46859
GINS2	0.355263	0.0585218	0.0194717	0.240563	0.469964
ZNF45	0.355263	0.058375	0.0194717	0.24085	0.469676
ACTR2	0.355263	0.0594979	0.0194717	0.238649	0.471877
ZNF658	0.355263	0.0583001	0.0194717	0.240997	0.469529
FRRS1	0.355263	0.0578577	0.0194717	0.241864	0.468662
SCML4	0.355263	0.0596081	0.0194717	0.238433	0.472093
LYAR	0.354757	0.0593677	0.0190504	0.238399	0.471116
CCDC171	0.354757	0.058911	0.0190504	0.239294	0.47022
PPP1R16B	0.354757	0.0581114	0.0190504	0.240861	0.468653
BATF2	0.354757	0.0590985	0.0190504	0.238926	0.470588
HNRNPU	0.354757	0.0588157	0.0190504	0.23948	0.470034
NUTM2G	0.354757	0.0611012	0.0190504	0.235001	0.474513
H3C11	0.354757	0.0587076	0.0190504	0.239692	0.469822
SLU7	0.354757	0.0574128	0.0190504	0.24223	0.467284
GPN2	0.354757	0.0583836	0.0190504	0.240327	0.469187
TNFSF8	0.354757	0.0575277	0.0190504	0.242005	0.467509
PARP10	0.354757	0.0576887	0.0190504	0.241689	0.467825
MEA1	0.354757	0.0583184	0.0190504	0.240455	0.469059
ANXA2R	0.354757	0.0590983	0.0190504	0.238927	0.470588
CASP3	0.354757	0.0591168	0.0190504	0.23889	0.470624
TUT7	0.354757	0.0581058	0.0190504	0.240872	0.468642
ICOS	0.354504	0.0592076	0.0188427	0.238459	0.470549
ERLIN1	0.354251	0.0598026	0.018637	0.23704	0.471462
BARD1	0.354251	0.0580969	0.018637	0.240383	0.468119
CUL1	0.354251	0.0581102	0.018637	0.240357	0.468145
OPTN	0.354251	0.0581773	0.018637	0.240226	0.468276
STARD3NL	0.354251	0.0584622	0.018637	0.239667	0.468835
CASP8AP2	0.354251	0.0588659	0.018637	0.238876	0.469626
HIC2	0.354251	0.0586514	0.018637	0.239296	0.469206
LHFPL1	0.354251	0.0591813	0.018637	0.238258	0.470244
LRRFIP1	0.354251	0.0598168	0.018637	0.237012	0.47149
EDARADD	0.354251	0.0584336	0.018637	0.239723	0.468779
CCR8	0.353745	0.0575755	0.0182315	0.240899	0.466591
CEP295	0.353745	0.0582871	0.0182315	0.239504	0.467985
CCDC71L	0.353745	0.0577673	0.0182315	0.240523	0.466967
ARNTL2	0.353745	0.0579122	0.0182315	0.240239	0.467251
LRMP	0.353745	0.0576272	0.0182315	0.240798	0.466692
NDUFB1	0.353745	0.0588228	0.0182315	0.238454	0.469035
PARVG	0.353745	0.0578421	0.0182315	0.240377	0.467113
GZMM	0.353745	0.0603696	0.0182315	0.235423	0.472067
ASIP	0.353745	0.059453	0.0182315	0.237219	0.470271
OR4E2	0.353745	0.0590138	0.0182315	0.23808	0.46941
CLEC2B	0.353745	0.0579841	0.0182315	0.240098	0.467392
EGR3	0.353745	0.0577132	0.0182315	0.240629	0.466861
USP44	0.353745	0.0588869	0.0182315	0.238329	0.469161
MLLT10	0.353745	0.0587603	0.0182315	0.238577	0.468913
STX11	0.353745	0.0588013	0.0182315	0.238497	0.468993
RGS10	0.353239	0.0594009	0.0178338	0.236815	0.469662
ATF7IP2	0.353239	0.0579243	0.0178338	0.239709	0.466768
IL18RAP	0.353239	0.0598028	0.0178338	0.236027	0.47045
SEPTIN6	0.353239	0.0580416	0.0178338	0.239479	0.466998
SMAD3	0.353239	0.0582416	0.0178338	0.239087	0.46739
AKAP5	0.353239	0.0590154	0.0178338	0.237571	0.468907
TRAPPC2	0.353239	0.0587839	0.0178338	0.238024	0.468453
CYFIP2	0.353239	0.0579148	0.0178338	0.239728	0.46675
PAH	0.353239	0.0596267	0.0178338	0.236373	0.470105
ZNF404	0.353239	0.0595566	0.0178338	0.23651	0.469968
DICER1	0.353239	0.0582319	0.0178338	0.239107	0.467371
FASTKD1	0.353239	0.0585005	0.0178338	0.23858	0.467898
CENPK	0.353239	0.0582206	0.0178338	0.239129	0.467349
LIMD2	0.352733	0.0595015	0.0174437	0.236112	0.469354
SELPLG	0.352733	0.0577543	0.0174437	0.239536	0.465929
CD109	0.352733	0.0587854	0.0174437	0.237516	0.46795
CIR1	0.352733	0.0580389	0.0174437	0.238979	0.466487
SLCO2B1	0.352733	0.0578927	0.0174437	0.239265	0.4662
TSEN2	0.352733	0.0587303	0.0174437	0.237624	0.467842
FUT1	0.352733	0.0582966	0.0174437	0.238474	0.466992
STAP1	0.352733	0.0582753	0.0174437	0.238515	0.46695
PTPN13	0.352733	0.0587255	0.0174437	0.237633	0.467833
PDHA1	0.352733	0.0591691	0.0174437	0.236764	0.468702
CXCL11	0.352227	0.0605267	0.017061	0.233596	0.470857
LY96	0.352227	0.0597365	0.017061	0.235145	0.469308
TESPA1	0.352227	0.0595424	0.017061	0.235526	0.468928
P2RX7	0.352227	0.0589642	0.017061	0.236659	0.467794
BIRC5	0.352227	0.0577992	0.017061	0.238942	0.465511
FOXK2	0.352227	0.0574286	0.017061	0.239669	0.464785
ECT2	0.352227	0.0584102	0.017061	0.237745	0.466709
KCNMB3	0.352227	0.0578094	0.017061	0.238922	0.465531
WRN	0.352227	0.0591931	0.017061	0.23621	0.468243
C15orf48	0.352227	0.0584041	0.017061	0.237757	0.466697
SLC36A4	0.352227	0.0577678	0.017061	0.239004	0.46545
GIMAP4	0.352227	0.0582886	0.017061	0.237983	0.46647
CCHCR1	0.351974	0.0585471	0.0168725	0.237223	0.466724
LAMP3	0.351974	0.0594219	0.0168725	0.235509	0.468438
AL021546.1	0.351721	0.0584885	0.0166858	0.237085	0.466356
ICE1	0.351721	0.0575312	0.0166858	0.238962	0.46448
DEPDC1B	0.351721	0.0575006	0.0166858	0.239021	0.46442
PLAUR	0.351721	0.0577086	0.0166858	0.238614	0.464827
SAT1	0.351721	0.0578559	0.0166858	0.238325	0.465116
FKBP5	0.351721	0.0589031	0.0166858	0.236273	0.467169
CD3E	0.351721	0.0588986	0.0166858	0.236282	0.46716
IL18R1	0.351721	0.058402	0.0166858	0.237255	0.466187
IL9R	0.351721	0.0584682	0.0166858	0.237125	0.466316
COA1	0.351721	0.0585212	0.0166858	0.237021	0.46642
NCR1	0.351468	0.0589781	0.0165009	0.235873	0.467063
OR1A1	0.351468	0.0587038	0.0165009	0.23641	0.466525
H4C13	0.351215	0.0583704	0.0163178	0.236811	0.465618
PPM1D	0.351215	0.0585609	0.0163178	0.236437	0.465992
TRMT6	0.351215	0.0578959	0.0163178	0.237741	0.464688
CD8B	0.351215	0.0585048	0.0163178	0.236547	0.465882
LAX1	0.351215	0.0577328	0.0163178	0.23806	0.464369
SLC5A3	0.351215	0.0582845	0.0163178	0.236979	0.46545
PIK3CG	0.351215	0.0579478	0.0163178	0.237639	0.46479
CD40LG	0.350962	0.0587939	0.0161365	0.235728	0.466195
RASGRP3	0.350962	0.0588281	0.0161365	0.235661	0.466262
DHX36	0.350709	0.0583564	0.015957	0.236332	0.465085
ERCC6L	0.350709	0.0580035	0.015957	0.237024	0.464393
IL15	0.350709	0.0580976	0.015957	0.236839	0.464578
ACTR8	0.350709	0.0590524	0.015957	0.234968	0.466449
ACAP1	0.350709	0.0597444	0.015957	0.233612	0.467805
ISG20L2	0.350709	0.0576918	0.015957	0.237635	0.463782
TNFRSF10A	0.350202	0.0577388	0.0156032	0.237036	0.463368
CDK1	0.350202	0.0573694	0.0156032	0.237761	0.462644
ZNF385B	0.350202	0.0584485	0.0156032	0.235645	0.464759
OR5K2	0.350202	0.0590825	0.0156032	0.234403	0.466002
LIN37	0.350202	0.0587188	0.0156032	0.235116	0.465289
CNOT6	0.350202	0.0589163	0.0156032	0.234729	0.465676
SDK1	0.350202	0.0580769	0.0156032	0.236374	0.464031
METTL14	0.350202	0.0583313	0.0156032	0.235875	0.46453
UCHL1	0.350202	0.0609284	0.0156032	0.230785	0.46962
RAI14	0.349696	0.0582052	0.0152564	0.235616	0.463776
UBR4	0.349696	0.0589994	0.0152564	0.23406	0.465333
S100A12	0.349696	0.0586279	0.0152564	0.234788	0.464605
KIAA0930	0.349696	0.0576884	0.0152564	0.236629	0.462763
CDK12	0.349696	0.0582664	0.0152564	0.235496	0.463896
MPO	0.349443	0.0597636	0.0150855	0.232309	0.466578
DEF8	0.34919	0.0576279	0.0149163	0.236242	0.462139
IFI30	0.34919	0.0591172	0.0149163	0.233323	0.465058
NEK4	0.34919	0.0588248	0.0149163	0.233896	0.464485
COL27A1	0.34919	0.0586121	0.0149163	0.234313	0.464068
SYT11	0.34919	0.0589171	0.0149163	0.233715	0.464666
ZNF620	0.34919	0.0574987	0.0149163	0.236495	0.461886
TOMM7	0.34919	0.0589964	0.0149163	0.233559	0.464821
SIGLEC10	0.34919	0.058151	0.0149163	0.235216	0.463164
CCAR1	0.34919	0.0576072	0.0149163	0.236282	0.462098
MR1	0.34919	0.0584132	0.0149163	0.234703	0.463678
TREML1	0.34919	0.0578989	0.0149163	0.235711	0.46267
PSMB9	0.34919	0.0583896	0.0149163	0.234749	0.463632
C16orf70	0.34919	0.0575252	0.0149163	0.236443	0.461938
ZNF724	0.34919	0.0585589	0.0149163	0.234417	0.463964
APP	0.348937	0.0577487	0.0147488	0.235752	0.462123
UBE3A	0.348684	0.0577527	0.014583	0.235491	0.461877
NKG7	0.348684	0.0607546	0.014583	0.229607	0.467761
LYSMD1	0.348684	0.057261	0.014583	0.236455	0.460914
USP48	0.348684	0.0592503	0.014583	0.232556	0.464813
TIGD2	0.348684	0.059006	0.014583	0.233035	0.464334
FRA10AC1	0.348684	0.0576985	0.014583	0.235597	0.461771
TRAF3IP3	0.348431	0.0582771	0.0144188	0.23421	0.462652
PLPBP	0.348178	0.0580863	0.0142562	0.234331	0.462025
RABGAP1L	0.348178	0.0584156	0.0142562	0.233686	0.462671
LIN7C	0.348178	0.0599209	0.0142562	0.230735	0.465621
SUZ12	0.348178	0.0591585	0.0142562	0.23223	0.464127
LYN	0.347672	0.0579807	0.0139359	0.234032	0.461312
SLC39A8	0.347672	0.0575048	0.0139359	0.234965	0.460379
SECISBP2	0.347672	0.0588826	0.0139359	0.232264	0.46308
CDC5L	0.347672	0.0586142	0.0139359	0.23279	0.462554
ETAA1	0.347672	0.0584437	0.0139359	0.233125	0.46222
CLEC4C	0.347672	0.0596229	0.0139359	0.230813	0.464531
TOP2A	0.347672	0.057353	0.0139359	0.235262	0.460082
TMOD1	0.347672	0.0588935	0.0139359	0.232243	0.463101
GRAMD1A	0.347672	0.059166	0.0139359	0.231709	0.463635
SIRPB1	0.347672	0.059113	0.0139359	0.231813	0.463531
CLASP1	0.347672	0.0575783	0.0139359	0.234821	0.460523
TLR2	0.347166	0.0587579	0.013622	0.232003	0.462329
ERF	0.347166	0.0571844	0.013622	0.235087	0.459245
CHML	0.347166	0.0575683	0.013622	0.234334	0.459998
HPD	0.347166	0.0584726	0.013622	0.232562	0.46177
APBB1IP	0.347166	0.0588465	0.013622	0.231829	0.462503
CLDN23	0.347166	0.058616	0.013622	0.232281	0.462051
TRANK1	0.347166	0.0577691	0.013622	0.233941	0.460391
TMEM156	0.347166	0.0573613	0.013622	0.23474	0.459592
ZNF461	0.346913	0.0574827	0.0134673	0.234249	0.459577
ELF1	0.34666	0.0582047	0.0133143	0.232581	0.460739
TMEM40	0.34666	0.0588825	0.0133143	0.231252	0.462067
ESCO2	0.34666	0.058326	0.0133143	0.232343	0.460977
GTSE1	0.34666	0.0577772	0.0133143	0.233419	0.459901
CTDSPL2	0.34666	0.0590723	0.0133143	0.23088	0.46244
PYHIN1	0.34666	0.060157	0.0133143	0.228754	0.464565
PFDN2	0.34666	0.0572694	0.0133143	0.234414	0.458906
EPRS1	0.34666	0.0573359	0.0133143	0.234284	0.459036
LYST	0.34666	0.0577798	0.0133143	0.233414	0.459906
BCAP31	0.34666	0.0575292	0.0133143	0.233905	0.459415
NR6A1	0.34666	0.0585929	0.0133143	0.23182	0.4615
FEM1B	0.34666	0.0578561	0.0133143	0.233264	0.460056
EVL	0.34666	0.0586896	0.0133143	0.23163	0.461689
MAP7D3	0.34666	0.0584507	0.0133143	0.232099	0.461221
SLC12A3	0.346407	0.0622058	0.0131628	0.224486	0.468328
SPATC1	0.346407	0.057737	0.0131628	0.233244	0.459569
PPP2R3A	0.346154	0.0588018	0.0130128	0.230904	0.461403
MED12L	0.346154	0.057447	0.0130128	0.23356	0.458748
H2BC4	0.346154	0.0585181	0.0130128	0.23146	0.460847
TROAP	0.346154	0.0571757	0.0130128	0.234091	0.458216
IFNAR2	0.346154	0.0580608	0.0130128	0.232357	0.459951
FAM72B	0.346154	0.0585591	0.0130128	0.23138	0.460928
GNPDA2	0.346154	0.0578312	0.0130128	0.232807	0.459501
ZFP69	0.346154	0.0569633	0.0130128	0.234508	0.4578
RCHY1	0.346154	0.0583839	0.0130128	0.231724	0.460584
CA6	0.345901	0.0595377	0.0128643	0.229209	0.462593
HTRA4	0.345901	0.0585568	0.0128643	0.231132	0.46067
SYK	0.345648	0.0576732	0.0127173	0.23261	0.458685
MAP2K1	0.345648	0.0583226	0.0127173	0.231338	0.459958
RASAL3	0.345648	0.0595884	0.0127173	0.228857	0.462439
TRERF1	0.345648	0.0573745	0.0127173	0.233196	0.4581
NOTUM	0.345648	0.0597181	0.0127173	0.228602	0.462693
PPP1R3E	0.345648	0.0574924	0.0127173	0.232965	0.458331
FMR1	0.345648	0.057342	0.0127173	0.23326	0.458036
JADE3	0.345648	0.0583012	0.0127173	0.231379	0.459916
STS	0.345395	0.0594156	0.0125718	0.228942	0.461847
ILRUN	0.345142	0.058069	0.0124278	0.231329	0.458955
MPEG1	0.345142	0.0584223	0.0124278	0.230636	0.459647
RAB39B	0.345142	0.0581145	0.0124278	0.231239	0.459044
MED15	0.345142	0.060663	0.0124278	0.226244	0.464039
TIGIT	0.345142	0.0596366	0.0124278	0.228256	0.462027
WASHC4	0.345142	0.0580346	0.0124278	0.231396	0.458887
BRI3BP	0.345142	0.0573683	0.0124278	0.232702	0.457582
TICRR	0.345142	0.0570001	0.0124278	0.233424	0.45686
TRAF3	0.345142	0.0581085	0.0124278	0.231251	0.459032
PRR3	0.345142	0.058177	0.0124278	0.231117	0.459166
WARS1	0.345142	0.0594677	0.0124278	0.228587	0.461696
GLS	0.345142	0.057386	0.0124278	0.232667	0.457616
TLR4	0.345142	0.0584993	0.0124278	0.230485	0.459798
CRACD	0.344889	0.0576851	0.0122853	0.231828	0.457949
CEP95	0.344889	0.0588159	0.0122853	0.229612	0.460166
CD47	0.344636	0.0575654	0.0121442	0.23181	0.457462
FYB1	0.344636	0.0603825	0.0121442	0.226288	0.462983
UGGT2	0.344636	0.0597498	0.0121442	0.227528	0.461743
MDM2	0.344636	0.0579778	0.0121442	0.231001	0.45827
POLA2	0.344636	0.0580559	0.0121442	0.230848	0.458423
RANBP6	0.344636	0.0577171	0.0121442	0.231512	0.457759
CASP10	0.344636	0.058527	0.0121442	0.229925	0.459346
C2	0.344636	0.0575348	0.0121442	0.231869	0.457402
MYBBP1A	0.34413	0.0573186	0.0118663	0.231787	0.456472
RESF1	0.34413	0.058641	0.0118663	0.229195	0.459064
SLC15A3	0.34413	0.0581387	0.0118663	0.23018	0.458079
LTN1	0.34413	0.0580259	0.0118663	0.230401	0.457858
KLKB1	0.34413	0.059046	0.0118663	0.228402	0.459858
SLC2A6	0.34413	0.0590329	0.0118663	0.228427	0.459832
PTPN2	0.34413	0.0582528	0.0118663	0.229956	0.458303
GZMK	0.34413	0.0582053	0.0118663	0.230049	0.45821
SLC28A3	0.343623	0.0568568	0.0115941	0.232186	0.455061
ODF3B	0.343623	0.0587604	0.0115941	0.228455	0.458792
UBD	0.343623	0.058251	0.0115941	0.229454	0.457793
MAN1A1	0.343623	0.0582707	0.0115941	0.229415	0.457832
WIPI2	0.343623	0.0580091	0.0115941	0.229928	0.457319
CAPNS2	0.343623	0.056936	0.0115941	0.232031	0.455216
PSMD8	0.343623	0.0581347	0.0115941	0.229681	0.457565
C1QA	0.343623	0.0591638	0.0115941	0.227665	0.459582
MRPL37	0.343623	0.0572679	0.0115941	0.23138	0.455867
AC009163.5	0.343623	0.0580472	0.0115941	0.229853	0.457394
LCP2	0.343623	0.057792	0.0115941	0.230353	0.456894
CENPF	0.343623	0.0572343	0.0115941	0.231446	0.455801
STAMBPL1	0.343623	0.0584665	0.0115941	0.229031	0.458216
IL21R	0.343623	0.0577079	0.0115941	0.230518	0.456729
GPR65	0.343117	0.0585131	0.0113274	0.228434	0.457801
GPR155	0.343117	0.0583587	0.0113274	0.228736	0.457498
EBI3	0.343117	0.0584782	0.0113274	0.228502	0.457733
SNW1	0.343117	0.0585058	0.0113274	0.228448	0.457787
VRK2	0.343117	0.0594055	0.0113274	0.226685	0.45955
TMEM251	0.343117	0.0577906	0.0113274	0.22985	0.456385
THEMIS	0.343117	0.0603648	0.0113274	0.224805	0.46143
EIF2AK2	0.343117	0.0574038	0.0113274	0.230608	0.455627
CD200	0.343117	0.0578623	0.0113274	0.229709	0.456525
MFNG	0.343117	0.0592015	0.0113274	0.227085	0.45915
UCP3	0.342864	0.0577551	0.0111961	0.229666	0.456062
GSDMB	0.342864	0.0591547	0.0111961	0.226923	0.458805
FSD1L	0.342611	0.0593232	0.0110661	0.22634	0.458883
PDE6G	0.342611	0.057757	0.0110661	0.22941	0.455813
BRIP1	0.342611	0.0575132	0.0110661	0.229888	0.455335
ATP8B2	0.342611	0.057529	0.0110661	0.229857	0.455366
KARS1	0.342105	0.056886	0.0108103	0.230611	0.4536
TRIM25	0.342105	0.0576734	0.0108103	0.229067	0.455143
DLGAP5	0.342105	0.0582414	0.0108103	0.227954	0.456256
DZIP3	0.342105	0.0578754	0.0108103	0.228671	0.455539
APOE	0.342105	0.0604715	0.0108103	0.223583	0.460627
C2orf69	0.342105	0.059619	0.0108103	0.225254	0.458956
CD6	0.342105	0.0587807	0.0108103	0.226897	0.457313
LRRFIP2	0.341599	0.0568747	0.0105597	0.230127	0.453072
AKAP14	0.341599	0.0593693	0.0105597	0.225238	0.457961
AGMAT	0.341599	0.0581034	0.0105597	0.227719	0.45548
BEND4	0.341599	0.0579906	0.0105597	0.22794	0.455259
DTL	0.341599	0.0569684	0.0105597	0.229943	0.453255
C5	0.341346	0.0583429	0.0104364	0.226996	0.455696
GPR75	0.341346	0.0595169	0.0104364	0.224695	0.457997
CUTA	0.341346	0.057886	0.0104364	0.227892	0.454801
EIF4ENIF1	0.341093	0.0576078	0.0103143	0.228184	0.454002
TRIM22	0.341093	0.0583744	0.0103143	0.226681	0.455505
BTBD1	0.341093	0.0583619	0.0103143	0.226706	0.45548
TCEANC2	0.341093	0.0584874	0.0103143	0.22646	0.455726
BLZF1	0.341093	0.0580331	0.0103143	0.22735	0.454836
GPR132	0.341093	0.0589316	0.0103143	0.225589	0.456597
CHRNA5	0.340587	0.0567866	0.010074	0.229287	0.451887
YOD1	0.340587	0.0569343	0.010074	0.228998	0.452176
PRKCB	0.340587	0.0584217	0.010074	0.226083	0.455092
BATF	0.340587	0.0575928	0.010074	0.227707	0.453467
BIRC3	0.340587	0.057899	0.010074	0.227107	0.454067
MCUB	0.340587	0.0570819	0.010074	0.228709	0.452466
GPR52	0.340587	0.0583456	0.010074	0.226232	0.454942
RXFP4	0.340587	0.0573313	0.010074	0.22822	0.452954
STK24	0.340587	0.0574	0.010074	0.228085	0.453089
TXK	0.340587	0.0577999	0.010074	0.227301	0.453873
GPR84	0.340334	0.0583718	0.00995569	0.225927	0.454741
HERC5	0.340081	0.0581163	0.00983865	0.226175	0.453987
GMPR2	0.340081	0.0574449	0.00983865	0.227491	0.452671
CYTH4	0.340081	0.0593692	0.00983865	0.22372	0.456442
NAT10	0.340081	0.0583569	0.00983865	0.225703	0.454458
PHTF1	0.340081	0.057224	0.00983865	0.227924	0.452238
SFMBT2	0.339575	0.0579723	0.00960825	0.225951	0.453198
CD3D	0.339575	0.0586316	0.00960825	0.224659	0.454491
CCR7	0.339575	0.0578392	0.00960825	0.226212	0.452938
GIMAP8	0.339575	0.0580763	0.00960825	0.225747	0.453402
PNRC2	0.339575	0.0599367	0.00960825	0.222101	0.457049
RELB	0.339575	0.05695	0.00960825	0.227955	0.451195
RPAP3	0.339575	0.0592369	0.00960825	0.223473	0.455677
IL12RB1	0.339575	0.0576483	0.00960825	0.226586	0.452564
WWTR1	0.339575	0.0584273	0.00960825	0.22506	0.45409
CD300C	0.339069	0.0574562	0.00938266	0.226457	0.451681
ZKSCAN4	0.339069	0.0567303	0.00938266	0.22788	0.450258
TMEM140	0.339069	0.0579074	0.00938266	0.225572	0.452565
GFI1	0.339069	0.0577672	0.00938266	0.225847	0.452291
KCNJ2	0.339069	0.0577732	0.00938266	0.225835	0.452302
TRIQK	0.339069	0.0568281	0.00938266	0.227688	0.45045
TOP2B	0.339069	0.0587368	0.00938266	0.223947	0.454191
HCFC1	0.339069	0.0570415	0.00938266	0.227269	0.450868
TNFAIP2	0.339069	0.0583299	0.00938266	0.224744	0.453393
CCR2	0.338816	0.0577074	0.00927165	0.225711	0.45192
MACF1	0.338563	0.0573174	0.00916181	0.226223	0.450903
SMG8	0.338563	0.0572849	0.00916181	0.226286	0.450839
BTK	0.338563	0.0572103	0.00916181	0.226433	0.450693
POM121	0.338563	0.0588119	0.00916181	0.223293	0.453832
ENTR1	0.338563	0.0575222	0.00916181	0.225821	0.451304
ASAP1	0.338563	0.0583023	0.00916181	0.224292	0.452833
EPC2	0.338563	0.0566958	0.00916181	0.227441	0.449685
ST6GALNAC3	0.33831	0.057009	0.00905314	0.226574	0.450045
KLRF1	0.338057	0.0580834	0.00894562	0.224215	0.451898
SPIN4	0.338057	0.0580989	0.00894562	0.224185	0.451928
GLT1D1	0.338057	0.0581202	0.00894562	0.224143	0.45197
FGR	0.338057	0.0572555	0.00894562	0.225838	0.450275
MOCOS	0.338057	0.0575446	0.00894562	0.225271	0.450842
PHEX	0.338057	0.0575332	0.00894562	0.225294	0.45082
ZNF492	0.338057	0.0576421	0.00894562	0.22508	0.451033
DSN1	0.338057	0.0572004	0.00894562	0.225946	0.450167
FASLG	0.337804	0.0597953	0.00883924	0.220607	0.455
HEXIM2	0.337804	0.057715	0.00883924	0.224684	0.450923
NRROS	0.337804	0.0588778	0.00883924	0.222405	0.453202
H2BC17	0.337551	0.0574859	0.00873399	0.22488	0.450221
SLC7A11	0.337551	0.058596	0.00873399	0.222705	0.452397
ARSJ	0.337551	0.0567718	0.00873399	0.22628	0.448821
IDH3G	0.337551	0.0581254	0.00873399	0.223627	0.451474
IL4I1	0.337551	0.0587867	0.00873399	0.222331	0.45277
SMC5	0.337551	0.0575486	0.00873399	0.224757	0.450344
DCLRE1A	0.337551	0.0594515	0.00873399	0.221028	0.454073
GTPBP2	0.337551	0.0572376	0.00873399	0.225367	0.449734
PPRC1	0.337551	0.0569124	0.00873399	0.226004	0.449097
SLCO4C1	0.337551	0.0575928	0.00873399	0.224671	0.45043
PICALM	0.337551	0.0567832	0.00873399	0.226257	0.448844
ZNF101	0.337551	0.0577063	0.00873399	0.224448	0.450653
VAV1	0.337551	0.0583506	0.00873399	0.223186	0.451916
EGR2	0.337045	0.0573815	0.00852685	0.224579	0.44951
H2AC18	0.337045	0.0583972	0.00852685	0.222588	0.451501
OLR1	0.337045	0.0579495	0.00852685	0.223466	0.450623
KRCC1	0.337045	0.0592423	0.00852685	0.220932	0.453157
MYBPH	0.337045	0.0575838	0.00852685	0.224182	0.449907
DENND2D	0.337045	0.0573189	0.00852685	0.224702	0.449388
TRIM59	0.336538	0.0581969	0.00832411	0.222475	0.450602
IFIT5	0.336538	0.0582546	0.00832411	0.222362	0.450715
MTPN	0.336538	0.0568444	0.00832411	0.225126	0.447951
GNGT2	0.336538	0.0605188	0.00832411	0.217924	0.455153
HAVCR2	0.336538	0.0578518	0.00832411	0.223151	0.449926
GZMA	0.336538	0.0578431	0.00832411	0.223168	0.449909
ITK	0.336538	0.0587809	0.00832411	0.22133	0.451747
CCDC93	0.336538	0.0571777	0.00832411	0.224472	0.448605
MAL	0.336538	0.0573376	0.00832411	0.224159	0.448918
FAM131B	0.336285	0.0580451	0.00822436	0.222519	0.450052
LRRC75A	0.336285	0.0583705	0.00822436	0.221881	0.45069
COMMD8	0.336032	0.0581775	0.00812569	0.222007	0.450058
IL12A	0.336032	0.0568887	0.00812569	0.224533	0.447532
ME2	0.336032	0.0576668	0.00812569	0.223008	0.449057
PSMD14	0.336032	0.0573799	0.00812569	0.22357	0.448495
MRM3	0.336032	0.0571289	0.00812569	0.224062	0.448003
CHAC2	0.336032	0.0577322	0.00812569	0.222879	0.449185
SLC4A1AP	0.336032	0.0569187	0.00812569	0.224474	0.447591
FXR2	0.336032	0.0576856	0.00812569	0.222971	0.449094
FAM207A	0.336032	0.0572212	0.00812569	0.223881	0.448184
DHRS4	0.336032	0.0580169	0.00812569	0.222321	0.449743
FCER1G	0.336032	0.0579237	0.00812569	0.222504	0.449561
STK3	0.335526	0.0571571	0.00793152	0.2235	0.447552
LRRK2	0.335526	0.0574997	0.00793152	0.222829	0.448224
BNC1	0.335273	0.0582427	0.007836	0.22112	0.449427
TNFSF14	0.335273	0.056821	0.007836	0.223906	0.44664
USP32	0.33502	0.0580473	0.00774151	0.22125	0.448791
NFE2L3	0.33502	0.056807	0.00774151	0.223681	0.44636
AFAP1L2	0.33502	0.0574672	0.00774151	0.222387	0.447654
RBM24	0.33502	0.0572239	0.00774151	0.222863	0.447177
FGD1	0.33502	0.0566168	0.00774151	0.224053	0.445987
CLEC4D	0.33502	0.0601248	0.00774151	0.217178	0.452863
CCL5	0.33502	0.059879	0.00774151	0.217659	0.452381
ATP2B4	0.33502	0.0574307	0.00774151	0.222458	0.447582
CEP192	0.33502	0.0576549	0.00774151	0.222019	0.448022
FCRLB	0.334767	0.0584088	0.00764805	0.220288	0.449246
RGS1	0.334514	0.0576108	0.00755559	0.221599	0.447429
CARD11	0.334514	0.0574887	0.00755559	0.221838	0.44719
CCDC18	0.334514	0.0569408	0.00755559	0.222912	0.446116
PSMA3	0.334514	0.0568158	0.00755559	0.223157	0.445871
HSPA14	0.334514	0.0573215	0.00755559	0.222166	0.446862
DENND4A	0.334514	0.0583798	0.00755559	0.220092	0.448936
RPL35	0.334514	0.0573246	0.00755559	0.22216	0.446868
ZMAT2	0.334008	0.0574291	0.00737369	0.221449	0.446567
CXCL10	0.334008	0.0601452	0.00737369	0.216126	0.45189
TIAF1	0.334008	0.0578384	0.00737369	0.220647	0.447369
CASK	0.334008	0.058279	0.00737369	0.219783	0.448233
WDR45	0.334008	0.0572589	0.00737369	0.221783	0.446234
ZC3H12D	0.334008	0.0578099	0.00737369	0.220703	0.447313
CUL9	0.334008	0.0568544	0.00737369	0.222575	0.445441
SERPINB9	0.334008	0.0575946	0.00737369	0.221125	0.446891
KHDC1	0.334008	0.0573394	0.00737369	0.221625	0.446391
NPL	0.333502	0.0568087	0.00719573	0.222159	0.444845
YEATS2	0.333502	0.0577457	0.00719573	0.220323	0.446682
SETX	0.333502	0.0578359	0.00719573	0.220146	0.446858
OSBPL11	0.333502	0.0572292	0.00719573	0.221335	0.445669
TNFSF4	0.333502	0.056549	0.00719573	0.222668	0.444336
ZBTB25	0.333502	0.057531	0.00719573	0.220743	0.446261
TIFA	0.333502	0.0579158	0.00719573	0.219989	0.447015
DPY19L3	0.333502	0.0577958	0.00719573	0.220224	0.44678
TNFRSF10D	0.333502	0.0567446	0.00719573	0.222285	0.444719
ZNF316	0.333249	0.0584124	0.0071082	0.218763	0.447735
WBP4	0.332996	0.0576099	0.00702162	0.220083	0.445909
UBE2J2	0.332996	0.0578396	0.00702162	0.219632	0.446359
WDFY2	0.332996	0.0569007	0.00702162	0.221473	0.444519
HNRNPA3	0.332996	0.0578592	0.00702162	0.219594	0.446398
CAMK1	0.332996	0.0580713	0.00702162	0.219178	0.446814
SMC3	0.332996	0.0566048	0.00702162	0.222053	0.443939
STAG2	0.332996	0.0585879	0.00702162	0.218166	0.447826
PPIAL4C	0.332743	0.0583065	0.006936	0.218464	0.447022
RMI2	0.33249	0.0566417	0.00685132	0.221474	0.443506
RPS6KA3	0.33249	0.0570938	0.00685132	0.220588	0.444392
ZFAND2A	0.33249	0.059383	0.00685132	0.216101	0.448878
TLR1	0.33249	0.0573339	0.00685132	0.220117	0.444862
BIN2	0.33249	0.0578478	0.00685132	0.21911	0.445869
NSMCE3	0.33249	0.0573727	0.00685132	0.220041	0.444938
DIPK1A	0.33249	0.0578569	0.00685132	0.219092	0.445887
CCL3	0.33249	0.0573527	0.00685132	0.220081	0.444899
IL10	0.33249	0.0564376	0.00685132	0.221874	0.443105
LAG3	0.33249	0.0571628	0.00685132	0.220453	0.444527
GTF3C5	0.331984	0.0570997	0.00668473	0.22007	0.443897
KTI12	0.331984	0.057158	0.00668473	0.219956	0.444012
NKAP	0.331984	0.0577183	0.00668473	0.218858	0.44511
TMED5	0.331984	0.0569235	0.00668473	0.220416	0.443552
BICDL1	0.331984	0.0582045	0.00668473	0.217905	0.446063
UBE2D2	0.331984	0.0570871	0.00668473	0.220095	0.443872
FIGNL1	0.331984	0.0578431	0.00668473	0.218613	0.445354
KCNA3	0.331984	0.0582925	0.00668473	0.217733	0.446235
CEACAM21	0.331731	0.0576777	0.00660281	0.218684	0.444777
TTF1	0.331731	0.0570609	0.00660281	0.219893	0.443568
BUB3	0.331478	0.056975	0.00652179	0.219809	0.443147
GPR18	0.331478	0.0579088	0.00652179	0.217979	0.444977
RTP4	0.331478	0.0573438	0.00652179	0.219086	0.44387
STYX	0.331478	0.0567713	0.00652179	0.220208	0.442747
AKIRIN2	0.331478	0.0574193	0.00652179	0.218938	0.444017
RHOF	0.330972	0.0583715	0.00636243	0.216566	0.445378
ADAMDEC1	0.330972	0.0571393	0.00636243	0.218981	0.442963
AATF	0.330972	0.0574295	0.00636243	0.218412	0.443531
DNAJC5	0.330972	0.0574076	0.00636243	0.218455	0.443489
ST8SIA2	0.330972	0.0571793	0.00636243	0.218902	0.443041
LNPEP	0.330972	0.0578935	0.00636243	0.217502	0.444441
BST2	0.330972	0.0569193	0.00636243	0.219412	0.442531
PRPF38B	0.330972	0.0573267	0.00636243	0.218613	0.44333
SMC4	0.330466	0.0589097	0.00620659	0.215005	0.445927
SGO1	0.330466	0.0565982	0.00620659	0.219535	0.441396
REL	0.330466	0.0581414	0.00620659	0.216511	0.444421
CHI3L1	0.330466	0.0564032	0.00620659	0.219917	0.441014
PREP	0.330466	0.0569836	0.00620659	0.21878	0.442151
ASTE1	0.330466	0.0575768	0.00620659	0.217617	0.443314
PABPC4	0.330466	0.0567466	0.00620659	0.219244	0.441687
KCTD19	0.32996	0.0591506	0.00605419	0.214026	0.445893
RPL21	0.32996	0.0583391	0.00605419	0.215617	0.444302
BET1	0.32996	0.0569468	0.00605419	0.218346	0.441573
UFL1	0.32996	0.0568767	0.00605419	0.218483	0.441436
C14orf119	0.32996	0.0575972	0.00605419	0.217071	0.442848
CTSS	0.32996	0.057457	0.00605419	0.217346	0.442573
TUBB4B	0.32996	0.0568789	0.00605419	0.218479	0.44144
AC134669.1	0.32996	0.0570086	0.00605419	0.218225	0.441694
XAF1	0.329453	0.0570894	0.00590517	0.21756	0.441347
STAT4	0.329453	0.0566863	0.00590517	0.21835	0.440557
NBPF19	0.329453	0.0561155	0.00590517	0.219469	0.439438
SASH3	0.329453	0.0576304	0.00590517	0.2165	0.442407
KLHDC7B	0.329453	0.057825	0.00590517	0.216119	0.442788
TMEM170B	0.329453	0.0567341	0.00590517	0.218257	0.44065
GHRL	0.329453	0.0571828	0.00590517	0.217377	0.44153
IDNK	0.328947	0.0576111	0.00575947	0.216032	0.441863
RRNAD1	0.328947	0.0569927	0.00575947	0.217244	0.440651
PHF19	0.328947	0.0566817	0.00575947	0.217853	0.440041
ADAM8	0.328947	0.0562864	0.00575947	0.218628	0.439267
DAPP1	0.328947	0.058278	0.00575947	0.214725	0.44317
MYO1F	0.328947	0.0569137	0.00575947	0.217398	0.440496
CDV3	0.328947	0.0571539	0.00575947	0.216928	0.440967
TOX2	0.328947	0.0575566	0.00575947	0.216139	0.441756
MMP12	0.328947	0.0566828	0.00575947	0.217851	0.440044
ZNRF2	0.328947	0.0572638	0.00575947	0.216712	0.441182
ANLN	0.328947	0.0564486	0.00575947	0.21831	0.439585
EDEM1	0.328441	0.0561394	0.00561701	0.21841	0.438472
TP73	0.328441	0.0577865	0.00561701	0.215182	0.441701
RAB8B	0.328441	0.0573433	0.00561701	0.21605	0.440832
ZMYM6	0.328441	0.0572499	0.00561701	0.216234	0.440649
GPX1	0.328441	0.056208	0.00561701	0.218276	0.438607
CMTR1	0.327935	0.0571759	0.00547774	0.215872	0.439998
NCF2	0.327935	0.0562988	0.00547774	0.217592	0.438279
USP39	0.327935	0.0579475	0.00547774	0.21436	0.44151
EIF4G1	0.327935	0.0571578	0.00547774	0.215908	0.439962
GIMAP7	0.327935	0.0576708	0.00547774	0.214903	0.440968
JAK2	0.327935	0.0571389	0.00547774	0.215945	0.439925
KCNE5	0.327935	0.0564822	0.00547774	0.217232	0.438638
ARMC1	0.327935	0.0572765	0.00547774	0.215675	0.440195
IPPK	0.327935	0.0565663	0.00547774	0.217067	0.438803
FAM91A1	0.327682	0.0566354	0.00540928	0.216679	0.438686
ICAM3	0.327429	0.0573442	0.0053416	0.215037	0.439822
GTF2A1	0.327429	0.0560855	0.0053416	0.217504	0.437355
VAV3	0.327429	0.0570552	0.0053416	0.215603	0.439255
SLC2A12	0.327429	0.0563926	0.0053416	0.216902	0.437957
HMGB2	0.327429	0.0576839	0.0053416	0.214371	0.440487
SCCPDH	0.327429	0.0569833	0.0053416	0.215744	0.439114
NOP10	0.326923	0.0584203	0.00520852	0.212421	0.441425
ZNF707	0.326923	0.0568194	0.00520852	0.215559	0.438287
TTC24	0.326923	0.0587864	0.00520852	0.211704	0.442142
QRSL1	0.326923	0.0569165	0.00520852	0.215369	0.438477
TMEM150B	0.326923	0.0577305	0.00520852	0.213773	0.440073
EIF5B	0.326923	0.0570775	0.00520852	0.215053	0.438793
MED10	0.326923	0.0580469	0.00520852	0.213153	0.440693
TRAF1	0.326923	0.0581301	0.00520852	0.21299	0.440856
ZNF292	0.326923	0.0564215	0.00520852	0.216339	0.437507
B3GALT6	0.326417	0.0584018	0.00507844	0.211952	0.440882
BTN3A1	0.326417	0.0583269	0.00507844	0.212098	0.440736
H3C14	0.326417	0.0573944	0.00507844	0.213926	0.438908
H3C15	0.326417	0.0573944	0.00507844	0.213926	0.438908
IARS1	0.326417	0.0582528	0.00507844	0.212244	0.44059
HLA-DOB	0.326417	0.0569351	0.00507844	0.214826	0.438008
KNTC1	0.326417	0.056286	0.00507844	0.216099	0.436735
SYNE3	0.326417	0.0564074	0.00507844	0.21586	0.436974
PJA1	0.326417	0.0571372	0.00507844	0.21443	0.438404
INPP4A	0.326417	0.0560679	0.00507844	0.216526	0.436308
GPR25	0.326417	0.0572914	0.00507844	0.214128	0.438706
NUF2	0.326417	0.0569117	0.00507844	0.214872	0.437962
CCL25	0.325911	0.0568372	0.0049513	0.214512	0.43731
FBXO5	0.325911	0.0562437	0.0049513	0.215675	0.436147
CD96	0.325911	0.0570611	0.0049513	0.214073	0.437749
ASCC3	0.325911	0.0560342	0.0049513	0.216086	0.435736
FAM78A	0.325911	0.0581007	0.0049513	0.212036	0.439786
PTPN7	0.325911	0.0580517	0.0049513	0.212132	0.43969
YARS1	0.325911	0.0567577	0.0049513	0.214668	0.437154
ZDHHC18	0.325911	0.056303	0.0049513	0.215559	0.436263
TNFRSF14	0.325405	0.0585512	0.00482705	0.210647	0.440163
GPR171	0.325405	0.0574176	0.00482705	0.212868	0.437941
MECP2	0.325405	0.0565067	0.00482705	0.214654	0.436156
DDX23	0.325405	0.0563972	0.00482705	0.214868	0.435941
OTUD7A	0.325405	0.0571051	0.00482705	0.213481	0.437329
COL6A6	0.325405	0.0572787	0.00482705	0.213141	0.437669
TIAL1	0.325405	0.0560533	0.00482705	0.215542	0.435267
FCGR3B	0.325405	0.0591995	0.00482705	0.209376	0.441434
PSMA4	0.325405	0.0566299	0.00482705	0.214412	0.436397
DERL2	0.325405	0.0585315	0.00482705	0.210685	0.440125
PLCD1	0.325405	0.0561917	0.00482705	0.215271	0.435539
TIGD1	0.325405	0.0573342	0.00482705	0.213032	0.437778
GSDMD	0.324899	0.0574811	0.00470563	0.212238	0.43756
UBE2L3	0.324899	0.0571828	0.00470563	0.212823	0.436975
DMXL2	0.324899	0.0575405	0.00470563	0.212121	0.437676
TASOR2	0.324899	0.0564099	0.00470563	0.214337	0.43546
USP12	0.324899	0.0574672	0.00470563	0.212265	0.437532
SERPINF2	0.324899	0.0581893	0.00470563	0.21085	0.438948
IL18BP	0.324899	0.0573223	0.00470563	0.212549	0.437249
CBR1	0.324393	0.0592753	0.00458698	0.208215	0.44057
MCM3	0.324393	0.0562779	0.00458698	0.21409	0.434695
CD33	0.324393	0.057342	0.00458698	0.212004	0.436781
ITGAL	0.324393	0.0580244	0.00458698	0.210667	0.438118
LRRC25	0.323887	0.0579628	0.00447105	0.210282	0.437492
HPS6	0.323887	0.0568625	0.00447105	0.212438	0.435335
INPP5F	0.323887	0.0557816	0.00447105	0.214557	0.433217
FAM98B	0.323887	0.0569353	0.00447105	0.212295	0.435478
NKAPL	0.323887	0.0557465	0.00447105	0.214626	0.433148
CENPQ	0.323381	0.0565322	0.00435778	0.212579	0.434182
UHRF1BP1	0.323381	0.0566136	0.00435778	0.21242	0.434341
EID2B	0.323381	0.0560576	0.00435778	0.21351	0.433252
C1QB	0.322874	0.0573094	0.00424711	0.21055	0.435199
CD5	0.322874	0.0565709	0.00424711	0.211997	0.433751
CXCR6	0.322874	0.0572432	0.00424711	0.21068	0.435069
SOWAHD	0.322874	0.0582409	0.00424711	0.208724	0.437025
BCL2A1	0.322874	0.0563486	0.00424711	0.212433	0.433316
ALOX5	0.322874	0.0563543	0.00424711	0.212422	0.433327
RBM33	0.322874	0.0570287	0.00424711	0.2111	0.434649
DTX3L	0.322874	0.0574605	0.00424711	0.210254	0.435495
ARHGAP11A	0.322874	0.0566371	0.00424711	0.211868	0.433881
APOL6	0.322368	0.0572813	0.004139	0.210099	0.434638
RGS16	0.322368	0.0556557	0.004139	0.213285	0.431452
WDR76	0.322368	0.0575703	0.004139	0.209533	0.435204
SLX4IP	0.322368	0.0579668	0.004139	0.208756	0.435981
GNPNAT1	0.321862	0.0580942	0.0040334	0.208	0.435725
NFU1	0.321862	0.0579357	0.0040334	0.208311	0.435414
ZNF765	0.321862	0.0578722	0.0040334	0.208435	0.43529
IL21	0.321609	0.057751	0.00398151	0.208419	0.434799
HAUS7	0.321356	0.0561162	0.00393024	0.211371	0.431342
MPHOSPH8	0.321356	0.0572826	0.00393024	0.209084	0.433628
IL3RA	0.321356	0.0567476	0.00393024	0.210133	0.432579
EIF3D	0.321356	0.0566987	0.00393024	0.210229	0.432484
ECPAS	0.321356	0.0561567	0.00393024	0.211291	0.431421
FPR3	0.321356	0.0569301	0.00393024	0.209775	0.432937
KIF18A	0.321356	0.0582072	0.00393024	0.207272	0.43544
MCM8	0.321356	0.0558868	0.00393024	0.21182	0.430892
ADAM19	0.321356	0.056491	0.00393024	0.210636	0.432077
LAP3	0.321356	0.0567969	0.00393024	0.210036	0.432676
COX10	0.321356	0.0584663	0.00393024	0.206764	0.435948
TBCD	0.321356	0.0563562	0.00393024	0.2109	0.431812
SLC16A13	0.321356	0.0560924	0.00393024	0.211417	0.431295
CXCL9	0.321356	0.056514	0.00393024	0.210591	0.432122
CBFB	0.32085	0.0564194	0.00382949	0.21027	0.43143
DCPS	0.32085	0.0585711	0.00382949	0.206053	0.435648
DTHD1	0.32085	0.0577667	0.00382949	0.20763	0.434071
FAM122B	0.32085	0.0566408	0.00382949	0.209836	0.431864
PRKCH	0.32085	0.0577875	0.00382949	0.207589	0.434112
HAMP	0.32085	0.0561331	0.00382949	0.210831	0.430869
RNF138	0.32085	0.0562369	0.00382949	0.210628	0.431072
PANK4	0.320344	0.0575182	0.00373109	0.207611	0.433078
IL2RG	0.320344	0.0586455	0.00373109	0.205401	0.435287
APEX2	0.320344	0.0561437	0.00373109	0.210305	0.430384
CCL11	0.320344	0.0564997	0.00373109	0.209607	0.431082
SLAMF7	0.320344	0.0569111	0.00373109	0.2088	0.431888
KCNK13	0.320344	0.055582	0.00373109	0.211405	0.429283
TLR8	0.320091	0.0574154	0.00368275	0.207559	0.432623
DENND1A	0.319838	0.0571748	0.00363499	0.207778	0.431899
TAOK1	0.319838	0.056686	0.00363499	0.208736	0.430941
XPO1	0.319838	0.0582305	0.00363499	0.205708	0.433968
B3GNT2	0.319838	0.0570587	0.00363499	0.208005	0.431671
FAM161A	0.319838	0.0573769	0.00363499	0.207381	0.432295
KIF19	0.319838	0.0559898	0.00363499	0.2101	0.429576
SLC9A9	0.319838	0.0569044	0.00363499	0.208308	0.431369
HSD3B7	0.319838	0.0568796	0.00363499	0.208356	0.43132
CIITA	0.319332	0.0579463	0.00354115	0.205759	0.432905
PUM3	0.319332	0.0578166	0.00354115	0.206013	0.432651
CBX2	0.319332	0.0566916	0.00354115	0.208218	0.430445
TNF	0.319332	0.0568441	0.00354115	0.20792	0.430744
TTK	0.318826	0.0577095	0.00344951	0.205717	0.431934
SLA2	0.318826	0.0574368	0.00344951	0.206252	0.4314
ZEB2	0.318826	0.0566071	0.00344951	0.207878	0.429774
MEX3C	0.318826	0.0555131	0.00344951	0.210022	0.42763
NUP58	0.318826	0.0584313	0.00344951	0.204303	0.433349
UBE2J1	0.318826	0.0555302	0.00344951	0.209989	0.427663
NLRC3	0.318573	0.056531	0.00340451	0.207774	0.429372
IWS1	0.31832	0.059412	0.00336005	0.201874	0.434765
DOCK11	0.31832	0.0563208	0.00336005	0.207933	0.428707
DDX10	0.31832	0.0569755	0.00336005	0.20665	0.42999
SMC2	0.31832	0.0565102	0.00336005	0.207562	0.429078
ATRIP	0.31832	0.0564387	0.00336005	0.207702	0.428938
ING3	0.317814	0.0575047	0.00327269	0.205107	0.430521
CSF2	0.317814	0.0577605	0.00327269	0.204605	0.431022
APOL1	0.317814	0.0567557	0.00327269	0.206575	0.429053
INVS	0.317814	0.0560934	0.00327269	0.207873	0.427755
ZNF367	0.317308	0.0560152	0.00318742	0.20752	0.427095
HNRNPK	0.317308	0.0573152	0.00318742	0.204972	0.429643
PELI1	0.317308	0.0572839	0.00318742	0.205033	0.429582
DENND1C	0.317308	0.0568053	0.00318742	0.205971	0.428644
PHF20L1	0.317308	0.0579381	0.00318742	0.203751	0.430864
DNAJC25	0.316802	0.0555324	0.00310417	0.20796	0.425643
MRTFA	0.316802	0.0573691	0.00310417	0.20436	0.429243
PNO1	0.316802	0.055693	0.00310417	0.207645	0.425958
ZRSR2	0.316296	0.0562435	0.00302291	0.20606	0.426531
XIAP	0.316296	0.0565595	0.00302291	0.205441	0.42715
CXorf21	0.316296	0.0572363	0.00302291	0.204115	0.428477
PSMC6	0.316296	0.0564811	0.00302291	0.205595	0.426996
ERICH5	0.315789	0.0555895	0.00294359	0.206836	0.424743
PRPF8	0.315789	0.0560376	0.00294359	0.205958	0.425621
STARD4	0.315536	0.0566373	0.00290465	0.204529	0.426544
RNF113A	0.315283	0.0578856	0.00286618	0.20183	0.428737
MND1	0.315283	0.0566124	0.00286618	0.204325	0.426242
CSF1	0.315283	0.05654	0.00286618	0.204467	0.4261
KPNA2	0.315283	0.0560339	0.00286618	0.205459	0.425108
SLFN11	0.315283	0.0558684	0.00286618	0.205783	0.424783
EIF5A	0.314777	0.0560807	0.00279063	0.204861	0.424693
TBX21	0.314777	0.0573485	0.00279063	0.202376	0.427178
KLRB1	0.314777	0.0563261	0.00279063	0.20438	0.425175
FUOM	0.314777	0.0580701	0.00279063	0.200962	0.428593
TNFAIP8	0.314777	0.0565691	0.00279063	0.203904	0.425651
PIK3CD	0.314777	0.0561413	0.00279063	0.204742	0.424812
GTF3C4	0.314271	0.0557217	0.00271691	0.205059	0.423484
ZBP1	0.314271	0.0564454	0.00271691	0.20364	0.424902
LY75-CD302	0.314271	0.0556381	0.00271691	0.205223	0.42332
VNN1	0.314271	0.0561089	0.00271691	0.2043	0.424243
CEP55	0.314271	0.0564585	0.00271691	0.203615	0.424928
TMEM38B	0.314271	0.0570048	0.00271691	0.202544	0.425999
DEF6	0.313765	0.0571307	0.00264496	0.201791	0.425739
ELF4	0.313765	0.0557385	0.00264496	0.20452	0.423011
MICAL1	0.313765	0.0566018	0.00264496	0.202828	0.424703
ABCD2	0.313765	0.0570752	0.00264496	0.2019	0.42563
CREBZF	0.313259	0.0564132	0.00257477	0.202691	0.423827
SERPINB8	0.313259	0.0560807	0.00257477	0.203343	0.423175
BCCIP	0.313259	0.0554815	0.00257477	0.204517	0.422001
ZNF146	0.313259	0.0563942	0.00257477	0.202728	0.42379
FCGR2C	0.312753	0.0561272	0.00250628	0.202746	0.42276
DDX11	0.312753	0.0560115	0.00250628	0.202973	0.422533
IFI27L1	0.312753	0.0557753	0.00250628	0.203435	0.422071
H3C2	0.312753	0.0561548	0.00250628	0.202692	0.422814
PTPN22	0.312753	0.056619	0.00250628	0.201782	0.423724
SETDB2	0.312247	0.0564535	0.00243946	0.2016	0.422894
EWSR1	0.312247	0.0556658	0.00243946	0.203144	0.42135
CYTIP	0.311741	0.0552724	0.00237427	0.203409	0.420073
EOMES	0.311235	0.0557265	0.00231068	0.202013	0.420457
LRRC8C	0.311235	0.0558466	0.00231068	0.201777	0.420692
SCIMP	0.311235	0.0571214	0.00231068	0.199279	0.423191
VNN2	0.310982	0.0563319	0.00227948	0.200573	0.42139
THG1L	0.310729	0.0555788	0.00224866	0.201796	0.419661
SIRPG	0.310223	0.0578289	0.00218817	0.19688	0.423565
IL15RA	0.310223	0.0555974	0.00218817	0.201254	0.419192
UPF3B	0.310223	0.0565197	0.00218817	0.199446	0.420999
EGFL6	0.30997	0.0587894	0.00215848	0.194745	0.425195
WDHD1	0.309211	0.0553853	0.00207163	0.200657	0.417764
CYSLTR1	0.309211	0.0558624	0.00207163	0.199722	0.418699
SPI1	0.309211	0.0558625	0.00207163	0.199722	0.418699
ASPM	0.309211	0.0573377	0.00207163	0.196831	0.42159
SENP3	0.308704	0.0553959	0.00201552	0.20013	0.417279
ZBTB1	0.308704	0.0570631	0.00201552	0.196863	0.420546
H4C1	0.308198	0.0552435	0.00196081	0.199923	0.416474
NANP	0.308198	0.0561173	0.00196081	0.19821	0.418186
BTAF1	0.307692	0.055695	0.00190747	0.198532	0.416852
PCGF5	0.307692	0.0559265	0.00190747	0.198078	0.417306
ALKBH8	0.307692	0.0560316	0.00190747	0.197872	0.417512
SLF2	0.307692	0.0548529	0.00190747	0.200183	0.415202
GRAMD1B	0.307692	0.055945	0.00190747	0.198042	0.417342
LRRC59	0.307692	0.0559616	0.00190747	0.19801	0.417375
PTK2B	0.30668	0.0565658	0.00180475	0.195813	0.417547
GRAP2	0.30668	0.0559781	0.00180475	0.196965	0.416395
GART	0.30668	0.055689	0.00180475	0.197532	0.415829
BOD1L1	0.30668	0.0556065	0.00180475	0.197694	0.415667
CHN2	0.30668	0.0562289	0.00180475	0.196474	0.416887
SNX16	0.306174	0.0555726	0.00175533	0.197254	0.415094
FDX1	0.305668	0.0551534	0.00170715	0.197569	0.413767
ZNF22	0.305668	0.0574883	0.00170715	0.192993	0.418343
ZBTB43	0.305415	0.0563439	0.00168352	0.194983	0.415847
ZNF730	0.305162	0.0562577	0.00166019	0.194899	0.415425
SLAMF8	0.305162	0.0555332	0.00166019	0.196319	0.414005
EXOSC1	0.304656	0.0548112	0.00161442	0.197228	0.412084
DPYD	0.304656	0.0551076	0.00161442	0.196647	0.412665
R3HCC1L	0.304656	0.055889	0.00161442	0.195115	0.414196
CCSER2	0.30415	0.0548186	0.00156981	0.196707	0.411592
N4BP2	0.303644	0.0572322	0.00152635	0.191471	0.415817
CLIP4	0.303644	0.0559054	0.00152635	0.194071	0.413216
FAM24B	0.303644	0.0551566	0.00152635	0.195539	0.411749
FAM160B1	0.303644	0.0561746	0.00152635	0.193544	0.413744
PDCD1LG2	0.303644	0.054879	0.00152635	0.196083	0.411205
DOK2	0.303644	0.0557836	0.00152635	0.19431	0.412978
ZGRF1	0.303138	0.0560296	0.00148399	0.193322	0.412954
RAB39A	0.303138	0.0551026	0.00148399	0.195139	0.411137
MVB12B	0.302632	0.0550463	0.00144272	0.194743	0.41052
CA11	0.302126	0.054833	0.00140251	0.194655	0.409596
UBA7	0.301113	0.0568115	0.00132517	0.189765	0.412462
RUFY4	0.301113	0.0564134	0.00132517	0.190545	0.411682
GNA13	0.300607	0.0557502	0.00128799	0.191339	0.409876
DOCK10	0.300607	0.0556014	0.00128799	0.191631	0.409584
PDCD10	0.300607	0.0563252	0.00128799	0.190212	0.411003
SLFN12L	0.300607	0.0553202	0.00128799	0.192182	0.409033
PIK3AP1	0.300101	0.0553897	0.00125178	0.191539	0.408663
ZNF683	0.299848	0.0563705	0.00123403	0.189364	0.410332
MTRF1	0.299595	0.0561971	0.00121651	0.189451	0.409739
HLA-DPA1	0.299595	0.0558291	0.00121651	0.190172	0.409018
UVRAG	0.299595	0.054977	0.00121651	0.191842	0.407348
CNTLN	0.299595	0.0550258	0.00121651	0.191747	0.407444
AQP9	0.299089	0.056702	0.00118216	0.187955	0.410223
EXOSC8	0.298583	0.0580504	0.00114871	0.184806	0.41236
ARAP2	0.298583	0.0564648	0.00114871	0.187914	0.409252
RBM25	0.298077	0.0559889	0.00111614	0.188341	0.407813
CENPE	0.298077	0.0561367	0.00111614	0.188051	0.408103
FXYD2	0.298077	0.055601	0.00111614	0.189101	0.407053
CEP120	0.297571	0.0551486	0.00108442	0.189482	0.40566
METTL18	0.297065	0.0571427	0.00105353	0.185067	0.409062
TIFAB	0.297065	0.0550789	0.00105353	0.189112	0.405017
TMLHE	0.297065	0.0558499	0.00105353	0.187601	0.406529
SPC25	0.297065	0.0555706	0.00105353	0.188148	0.405981
KIF4A	0.296559	0.0546622	0.00102347	0.189423	0.403695
RASGEF1B	0.296559	0.0555647	0.00102347	0.187654	0.405463
CD38	0.296306	0.0570438	0.00100873	0.184502	0.40811
H3C7	0.296306	0.0574373	0.00100873	0.183731	0.408881
SKIL	0.296053	0.0557348	0.000994195	0.186814	0.405291
RAB27A	0.295547	0.0548692	0.0009657	0.188005	0.403088
WHAMM	0.295547	0.0541635	0.0009657	0.189388	0.401705
CDKN3	0.294534	0.0550234	0.000910966	0.18669	0.402378
OTULINL	0.294534	0.0548609	0.000910966	0.187009	0.40206
SELE	0.294534	0.0559478	0.000910966	0.184879	0.40419
PMPCA	0.294534	0.0543863	0.000910966	0.187939	0.40113
CHEK2	0.294534	0.055306	0.000910966	0.186137	0.402932
GTF2E2	0.294534	0.0550449	0.000910966	0.186648	0.40242
NADK	0.294028	0.0551906	0.00088469	0.185857	0.4022
ANKRD12	0.294028	0.0547761	0.00088469	0.186669	0.401388
KLRC3	0.294028	0.0542892	0.00088469	0.187623	0.400433
CENPP	0.293522	0.0554247	0.000859118	0.184892	0.402153
PIF1	0.293522	0.0548612	0.000859118	0.185996	0.401048
MAPK1IP1L	0.29251	0.0552256	0.000810019	0.18427	0.40075
RNF166	0.29251	0.0545785	0.000810019	0.185538	0.399482
VSIG4	0.29251	0.056318	0.000810019	0.182129	0.402891
FKBPL	0.292004	0.0541915	0.000786458	0.185791	0.398217
GBP1	0.292004	0.0549988	0.000786458	0.184208	0.3998
PATL2	0.292004	0.0554264	0.000786458	0.18337	0.400638
TLR6	0.292004	0.055022	0.000786458	0.184163	0.399845
OSBPL3	0.291498	0.0555744	0.000763534	0.182574	0.400422
MSH6	0.291498	0.0556093	0.000763534	0.182506	0.40049
CSF3R	0.290992	0.0555041	0.000741232	0.182206	0.399778
HERPUD2	0.290486	0.0545483	0.000719536	0.183573	0.397399
PPP2R2A	0.290486	0.0549004	0.000719536	0.182883	0.398089
TRAFD1	0.28998	0.056052	0.000698432	0.18012	0.39984
CD2	0.289474	0.0550131	0.000677904	0.18165	0.397297
EIF4A1	0.289474	0.0557674	0.000677904	0.180171	0.398776
GBP5	0.288968	0.0555327	0.000657938	0.180125	0.39781
DYRK1A	0.288462	0.0568148	0.00063852	0.177107	0.399817
IL17RA	0.287449	0.0555763	0.000601273	0.178522	0.396377
PGBD2	0.287449	0.0543776	0.000601273	0.180871	0.394027
IFI16	0.286943	0.054345	0.000583417	0.180429	0.393458
ZBTB6	0.286943	0.0548465	0.000583417	0.179446	0.39444
CLEC4E	0.286437	0.0546408	0.000566056	0.179343	0.393531
KAT7	0.286437	0.055533	0.000566056	0.177595	0.39528
CDX1	0.286184	0.0541701	0.000557557	0.180013	0.392356
KIF11	0.285931	0.0532692	0.000549177	0.181526	0.390337
ANKRD44	0.285931	0.0545461	0.000549177	0.179023	0.39284
CCL4	0.285425	0.0536162	0.000532768	0.180339	0.390511
RBL1	0.284919	0.0550164	0.000516817	0.177089	0.392749
HJURP	0.284666	0.0536684	0.000509009	0.179478	0.389854
KLK1	0.283907	0.0545527	0.000486241	0.176986	0.390828
SH2D1A	0.283907	0.0537906	0.000486241	0.178479	0.389334
EXOC3L4	0.283401	0.0540808	0.000471594	0.177404	0.389397
TOPBP1	0.282895	0.0551587	0.000457359	0.174786	0.391004
CMC1	0.282895	0.0546942	0.000457359	0.175696	0.390093
SERPINA1	0.282642	0.0547265	0.000450393	0.17538	0.389904
XRCC3	0.282389	0.0556868	0.000443526	0.173245	0.391533
FYN	0.282389	0.0546991	0.000443526	0.17518	0.389597
CDKAL1	0.281883	0.0532869	0.000430084	0.177442	0.386323
MTMR1	0.281883	0.0540871	0.000430084	0.175874	0.387891
CLEC6A	0.281883	0.0574764	0.000430084	0.169231	0.394534
HASPIN	0.281883	0.0541998	0.000430084	0.175653	0.388112
GPR141	0.281377	0.0549905	0.000417024	0.173597	0.389156
CNOT1	0.28087	0.0546064	0.000404334	0.173844	0.387897
SFXN1	0.28087	0.0549691	0.000404334	0.173133	0.388608
TWISTNB	0.28087	0.0550901	0.000404334	0.172896	0.388845
EVI2A	0.279858	0.0561536	0.00038003	0.169799	0.389917
TIPIN	0.279352	0.0545743	0.000368397	0.172389	0.386316
CCR5	0.279352	0.0539965	0.000368397	0.173521	0.385183
RAD23B	0.27834	0.053738	0.000346122	0.173016	0.383665
IL2RA	0.277834	0.0525106	0.000335463	0.174915	0.380753
CLEC12A	0.277834	0.0543271	0.000335463	0.171355	0.384313
ETV7	0.276822	0.0551842	0.00031506	0.168663	0.384981
TRPV3	0.276316	0.0558967	0.0003053	0.16676	0.385871
DTNBP1	0.276316	0.0546203	0.0003053	0.169262	0.38337
KLRK1	0.275051	0.0537614	0.000282124	0.16968	0.380421
HELLS	0.274798	0.053197	0.000277691	0.170533	0.379062
TNFRSF9	0.274798	0.0540048	0.000277691	0.16895	0.380645
KCNJ10	0.274291	0.0547901	0.000269021	0.166905	0.381678
GBP4	0.273785	0.0561703	0.000260605	0.163694	0.383877
IPCEF1	0.27252	0.0546319	0.000240632	0.165444	0.379597
CD226	0.271761	0.0544704	0.000229347	0.165001	0.378521
SOAT1	0.271255	0.0538421	0.000222102	0.165726	0.376784
NUP210	0.271255	0.0538262	0.000222102	0.165758	0.376752
OR13C8	0.271002	0.0553253	0.000218561	0.162567	0.379438
CLEC4A	0.270749	0.0523031	0.000215072	0.168237	0.373261
NOC3L	0.269737	0.0532321	0.000201635	0.165404	0.37407
TYROBP	0.269231	0.0535697	0.000195215	0.164236	0.374226
YWHAE	0.269231	0.0535387	0.000195215	0.164297	0.374165
LYZ	0.269231	0.0526179	0.000195215	0.166102	0.37236
RAB34	0.269231	0.053207	0.000195215	0.164947	0.373515
FAM72C	0.268978	0.05391	0.000192078	0.163316	0.374639
WIPF1	0.268219	0.0532348	0.000182949	0.16388	0.372557
DEK	0.267713	0.0529623	0.000177091	0.163908	0.371517
PRIM1	0.267206	0.0533466	0.00017141	0.162649	0.371764
JAKMIP2	0.267206	0.0521281	0.00017141	0.165037	0.369376
SEC23IP	0.266194	0.0524459	0.000160558	0.163402	0.368986
FAM49B	0.265688	0.0525054	0.000155378	0.16278	0.368597
CHST11	0.265182	0.0524209	0.000150355	0.162439	0.367925
UBASH3B	0.263158	0.0527763	0.000131753	0.159718	0.366598
SNX24	0.262652	0.0527964	0.000127454	0.159173	0.366131
XIRP1	0.262399	0.0538798	0.000125354	0.156796	0.368001
NEIL3	0.26164	0.0519132	0.000119248	0.159892	0.363388
CRTAM	0.261387	0.052617	0.000117276	0.158259	0.364514
SNX10	0.260628	0.0532984	0.000111543	0.156165	0.36509
PIM1	0.260628	0.052041	0.000111543	0.158629	0.362626
SNX20	0.260121	0.0541646	0.000107869	0.153961	0.366282
FAM72D	0.259615	0.0517783	0.000104309	0.158132	0.361099
PRDM8	0.258097	0.0520102	9.42839e-05	0.156159	0.360035
PITPNB	0.258097	0.052487	9.42839e-05	0.155225	0.36097
FGD2	0.258097	0.0518063	9.42839e-05	0.156559	0.359636
CSF2RB	0.257591	0.052187	9.11493e-05	0.155306	0.359876
IFNG	0.256832	0.0520378	8.66315e-05	0.15484	0.358824
PATL1	0.256073	0.0531377	8.23258e-05	0.151925	0.360221
ADGRE2	0.256073	0.0519513	8.23258e-05	0.15425	0.357895
SMG6	0.253036	0.05286	6.70434e-05	0.149433	0.35664
IL6R	0.249494	0.0528952	5.26085e-05	0.145821	0.353167
FMN1	0.246964	0.0520629	4.41583e-05	0.144922	0.349005
KLRC1	0.244939	0.0525906	3.83424e-05	0.141864	0.348015
MICB	0.244433	0.0503416	3.70064e-05	0.145765	0.343101
THEMIS2	0.239879	0.0512967	2.68168e-05	0.139339	0.340418
ANKRD22	0.221154	0.050242	6.75717e-06	0.122681	0.319626
a. Under the nonparametric assumption
b. Null hypothesis: true area = 0.5
