# Supplementary material for: Identification of a Gene Panel Predictive of Triple-Negative Breast Cancer Response to Neoadjuvant Chemotherapy Employing Transcriptomic and Functional Validation
Source: Int J Mol Sci. 2022 Sep 17;23(18):10901. doi: 10.3390/ijms231810901 (PMC9506546; doi:10.3390/ijms231810901)
Supplement: Supplementary file 1 [file ijms-23-10901-s001.zip › Table S4.xlsx]

## Sheet: SIMCA
Table S4. Variable influence on projection (VIP) predicted score
Primary ID	M1.VIPpred
GBP4	2.01093
ANKRD22	1.92047
IFIT5	1.88732
CSF2RB	1.85733
IL2RA	1.83037
MICB	1.82003
CCL4	1.81408
ETV7	1.77681
KLRC1	1.7749
NADK	1.77326
CCR5	1.76389
SNX20	1.75997
IL15RA	1.74704
SNX24	1.73658
SLFN12L	1.70743
SCIMP	1.69925
TYROBP	1.6922
FGD2	1.68994
GBP1	1.6816
HERC5	1.68016
CD226	1.67972
TLR6	1.67795
IFI16	1.67415
APOL6	1.66346
CLEC6A	1.65417
IL2RG	1.65374
PTPN7	1.65097
SNX10	1.64836
TRAF3IP3	1.63687
SIRPG	1.63645
RUFY4	1.63279
HCFC1	1.63023
CD38	1.62963
SMG6	1.62666
IL6R	1.62343
ZBP1	1.62133
FYB1	1.60654
CCR8	1.60436
CXCL11	1.60347
BIN2	1.60123
KLRC3	1.59838
GBP5	1.5975
RAB39A	1.58915
ADAMDEC1	1.58748
SLAMF8	1.5852
LYZ	1.58078
ADGRE2	1.57847
CCL5	1.57834
FYN	1.57539
IFNG	1.57357
BST2	1.56816
NUF2	1.56585
PIM1	1.56492
PATL2	1.56084
DTX3L	1.55754
CXCL10	1.55568
CLEC4A	1.55479
CD5	1.55089
SPI1	1.55005
TBX21	1.54836
FAM72B	1.54683
CYTIP	1.54622
TNFRSF9	1.54177
TNF	1.54147
IPCEF1	1.54134
SLA2	1.54045
CLEC12A	1.53992
KIF4A	1.53945
TRIM22	1.53876
C1QA	1.53794
ZNF683	1.53446
CD33	1.53409
ZRSR2	1.53112
GZMA	1.52867
PIK3CD	1.52372
CD2	1.52315
CARD11	1.52242
CNTLN	1.5203
RHOB	1.51963
SPC25	1.51537
IL21	1.51275
PDE6G	1.50948
CD3E	1.50844
ITGAL	1.50806
XCL2	1.50715
CSF3R	1.50668
SLAMF7	1.50545
ABI3	1.50382
DOCK10	1.50123
FAM78A	1.50021
FAM72C	1.49979
RESF1	1.49284
BATF2	1.49171
KCNJ10	1.49139
APOE	1.49108
C1orf116	1.48792
NEIL3	1.4866
BTN3A1	1.48467
PIK3AP1	1.48357
THEMIS2	1.48188
GPR141	1.48062
FKBPL	1.47976
CCR2	1.47927
CD6	1.47664
CCL2	1.47612
TIFAB	1.47329
SH2D1A	1.47269
GPR65	1.47181
CD8B	1.4709
CLEC4E	1.46983
BIRC3	1.4681
NKG7	1.46193
ZC3H12D	1.46148
ARHGAP11A	1.45969
METTL18	1.4589
CXCL9	1.45848
IL21R	1.45844
TRAF3	1.45736
IL12RB1	1.45575
EBI3	1.45496
KCNA3	1.4519
TIGIT	1.45138
TOPBP1	1.44572
THG1L	1.4401
DENND1C	1.43891
CXorf21	1.43879
RASAL3	1.43436
EIF2AK2	1.43431
STAG2	1.43299
FXYD2	1.43183
FLT3LG	1.42722
HASPIN	1.42665
C2	1.42598
C1QB	1.42563
PGBD2	1.42084
LRRC8C	1.42032
CHEK2	1.41454
CENPE	1.41416
WIPF1	1.41396
FAM72D	1.41392
TNFSF8	1.41346
GFI1	1.4118
CCL3	1.40929
EOMES	1.40611
UBA7	1.40301
ARAP2	1.40157
RAB27A	1.40106
CDC25C	1.40064
ADAM19	1.40042
RNF166	1.40026
CDKN3	1.40025
DEK	1.40023
ERAP2	1.39698
SP140	1.39652
HAMP	1.39431
PYHIN1	1.39417
GPSM3	1.39288
BTK	1.38911
PATL1	1.38694
ZNF367	1.38659
ATRIP	1.38498
H3C2	1.3837
GRAMD1B	1.38307
KIF11	1.38269
CD151	1.38263
STAT4	1.38225
IL4I1	1.38122
CD8A	1.38114
ALOX5	1.38054
PARVG	1.38054
ASPM	1.38034
DOK2	1.37796
GPR18	1.37706
SCUBE2	1.377
ACAP1	1.37489
PIF1	1.37437
H3C7	1.36932
UBD	1.3663
VAV1	1.36585
GPR132	1.36533
IL18BP	1.36181
SLC2A6	1.35866
SERINC2	1.3576
PARP10	1.35734
EVI2A	1.35721
SNIP1	1.3572
TMEM140	1.35629
TTK	1.35571
ODF3B	1.35267
LAG3	1.35077
CCDC88B	1.34716
PRIM1	1.34607
RTP4	1.34574
CDV3	1.34468
LAP3	1.34431
XIAP	1.34422
SEPTIN6	1.34385
EXOC3L4	1.34261
APOL1	1.34147
DTHD1	1.34128
PTK2B	1.34075
HELLS	1.34048
N4BP2	1.3397
TMEM156	1.33752
ANKRD44	1.33711
GIMAP7	1.33685
UBASH3B	1.33118
ZFP69	1.33004
NLRP3	1.32941
SOCS4	1.32725
TOX2	1.32712
RGS18	1.32662
TESPA1	1.32442
LYN	1.32371
ABCA3	1.32296
SIGLEC10	1.32194
GRAP2	1.31996
XAF1	1.31895
FPR3	1.31844
CDKAL1	1.31827
CLEC7A	1.31554
CD83	1.31409
CXCR6	1.31397
UBE2J1	1.31393
H2AC18	1.3105
FCGR3B	1.31038
ZBED6CL	1.30619
GPR171	1.3054
IL3RA	1.30478
PCGF5	1.30475
FAM49B	1.30435
SERPINB9	1.30341
PRDM8	1.30277
WDR45	1.30226
ERCC6L	1.30225
CRTAM	1.30183
PUM3	1.30116
LAX1	1.30045
TRIM25	1.29993
CDK1	1.29797
UPF3B	1.29647
ELF4	1.29559
ABCD2	1.29541
CD68	1.2954
RAD23B	1.29494
GPR155	1.29451
NLRC3	1.29281
NUP210	1.29252
GLT1D1	1.29217
TRPM2	1.29203
IGSF6	1.28954
GPR174	1.28939
SAMSN1	1.2891
BATF	1.28903
ZBTB6	1.28842
SERPINA1	1.28813
CHST11	1.28699
SLC12A3	1.28633
CD48	1.28631
PRKCB	1.28437
GIMAP8	1.28281
FGR	1.28272
THEMIS	1.27681
FMN1	1.27598
RNF141	1.27585
CENPP	1.27531
TIAF1	1.27529
OTULINL	1.27489
AC134669.1	1.27401
NPL	1.27398
SOAT1	1.27368
H2BC4	1.27171
PDCD1LG2	1.2715
LIMD2	1.27105
TRAF1	1.26923
GZMK	1.2664
SCML4	1.2662
TTC24	1.26562
GIMAP4	1.26467
KLRB1	1.26312
ANKRD12	1.26207
RHOF	1.26174
SETDB2	1.26167
CTSW	1.26087
RASGEF1B	1.26021
DEF6	1.25994
CALHM6	1.25807
CENPI	1.25792
CIITA	1.25631
RNF113A	1.25509
DAPP1	1.25396
SOWAHD	1.25362
LAMP3	1.25037
SIGLEC14	1.25034
MAPK1IP1L	1.24796
TP53INP2	1.24786
CYSLTR1	1.24756
GPR82	1.24654
GPR52	1.24647
FAM98B	1.246
TNFAIP8	1.24598
PRKRIP1	1.24573
NRROS	1.24552
NOC3L	1.2453
WHAMM	1.24413
NFAM1	1.24413
MCM3	1.24234
CD52	1.24199
UHRF1BP1	1.24098
SASH3	1.23904
TFEC	1.23872
TGM1	1.23822
MTRF1	1.238
SLAMF6	1.23792
IL17RA	1.23736
GRK6	1.2351
FGD1	1.23488
CLDN23	1.23474
AATF	1.23448
SIGLEC1	1.23439
MPEG1	1.23408
MND1	1.2337
IL10	1.23357
AFTPH	1.23354
IL27	1.23239
RAB42	1.23221
RTKN2	1.2299
IFI27L1	1.22983
DDX58	1.22845
HJURP	1.22741
GBGT1	1.22693
ZBTB1	1.22664
OR10AD1	1.22613
CHRNA5	1.22461
CENPQ	1.22428
HERPUD2	1.22425
HPSE	1.22145
CD96	1.22078
ING3	1.22074
ANLN	1.21886
TMEM150B	1.21759
GCSAM	1.21742
C5	1.21735
BCL2A1	1.21726
FMR1	1.21507
CCR1	1.21504
IWS1	1.2149
QRSL1	1.2147
INPP4A	1.21444
GZMM	1.21413
PSMB9	1.21371
MVB12B	1.21334
VAV3	1.21306
EHF	1.21259
H3C11	1.21156
JAK2	1.21037
RTN4IP1	1.20934
MFNG	1.20763
SLC15A3	1.20735
LRRC25	1.20664
WDR76	1.20621
DDX11	1.20584
PDCD10	1.20525
CEACAM21	1.20512
ELK3	1.20358
PFDN2	1.20223
SPATC1	1.20219
WDFY4	1.20168
FGL2	1.20127
ARFGEF3	1.20058
CCR7	1.19965
OSBPL3	1.1985
DIPK1A	1.19783
AGMAT	1.19742
FCER1G	1.19685
MTMR1	1.1951
ARID1A	1.19503
SLC7A11	1.19497
CD300C	1.19481
FAM207A	1.19407
GSDMB	1.19363
CCSER2	1.19355
PLAGL2	1.19288
SP140L	1.19255
TNFRSF14	1.19227
CCDC93	1.19196
NME4	1.1899
MICAL1	1.18894
POLQ	1.18883
HMGB2	1.18812
XCR1	1.18761
RAB39B	1.18736
JAKMIP2	1.18674
TCEANC2	1.18562
SLC9A6	1.18512
SLFN11	1.18292
PHTF1	1.18276
CD28	1.18224
HNRNPA3	1.18198
CYTH4	1.18079
ZEB2	1.18069
KLHDC7B	1.18029
CSF1	1.18012
CAPNS2	1.17993
HAUS7	1.17784
STARD4	1.17663
NLRC4	1.17617
TOP2A	1.17611
CCL8	1.17475
CCL4L2	1.17357
SP110	1.17349
P2RY13	1.17307
WARS1	1.17066
DMXL2	1.16957
SFXN1	1.16904
CENPF	1.16865
TMEM38B	1.167
MEX3C	1.16559
NAT10	1.16539
USP24	1.16425
PIK3CG	1.16261
FOXA1	1.16247
KTI12	1.16242
FAM122B	1.16154
XIRP1	1.16124
STYX	1.16056
WDHD1	1.15979
MCUB	1.15907
KNTC1	1.1589
PTPN22	1.15873
KLRK1	1.1573
NCR1	1.15668
ITGB7	1.15363
RBL1	1.15045
SUCNR1	1.14974
PCDH12	1.14893
CCDC28B	1.14808
STX11	1.14753
TMLHE	1.14648
EXO1	1.14587
EVL	1.14418
INVS	1.1434
BTLA	1.14261
RGS16	1.14239
CCL25	1.14205
NRBF2	1.14148
TLR8	1.14091
TNFAIP2	1.13961
C21orf91	1.13773
LRR1	1.13739
WASHC5	1.13691
TXK	1.1366
ADGRE5	1.13513
HCK	1.13456
KIF18A	1.13334
CD3D	1.13293
RMI2	1.13259
ATP2B4	1.13252
PHF19	1.13216
USP12	1.13111
CHAC2	1.13103
GTF2E2	1.13067
STAP1	1.13044
EXOSC8	1.12988
DENND1A	1.12961
VNN2	1.12909
CENPU	1.12891
YARS1	1.12888
MSH6	1.12835
FBXO5	1.12788
LCP2	1.12659
IFI30	1.1263
RASGRP1	1.12613
KCNAB2	1.12609
HCST	1.1248
SELE	1.12324
FAM91A1	1.12159
ZNF707	1.12125
SGO1	1.12074
CEP55	1.1199
FASLG	1.11987
HLA-G	1.11977
SLCO2B1	1.11941
CENPK	1.11899
C14orf119	1.11876
TAGLN	1.1186
BNC1	1.11634
SLF2	1.11437
ICOS	1.11391
AIF1	1.11331
ZNF234	1.11327
EGR2	1.11302
IL18RAP	1.11275
BOD1L1	1.11268
RPS6	1.11
RGS1	1.10996
TRERF1	1.10983
MRPL37	1.10971
AKIRIN2	1.10883
REXO1	1.10835
NFU1	1.10831
GRPEL2	1.10786
ITGAX	1.1072
VOPP1	1.10719
RASGRP3	1.10705
OLR1	1.10642
FRS3	1.10611
SIRPB1	1.10589
CTSS	1.10551
GPR19	1.10411
DTNBP1	1.1037
HIC2	1.10311
MPHOSPH8	1.1023
IL4R	1.10228
RPL26	1.10169
ZNF765	1.1011
PBDC1	1.10041
CREBZF	1.10017
EDEM1	1.10004
GSDMD	1.09988
DLGAP5	1.0989
HID1	1.09862
CEP295	1.09663
PMPCA	1.09635
TMEM51	1.09589
DNAJC25	1.09565
ART3	1.0956
NRP2	1.09416
NCF2	1.09407
EXOSC1	1.09369
CUTA	1.09202
IPPK	1.09168
TLR4	1.09054
LY96	1.08971
TREML1	1.08957
ZBTB43	1.08926
LRRK2	1.08911
EPC2	1.08725
GNGT2	1.08724
AKIRIN1	1.08664
HLA-DOB	1.08646
CEP128	1.08631
GIMAP2	1.08583
GMFG	1.08577
ZSWIM6	1.08525
GPR84	1.08484
SECTM1	1.08418
LYST	1.08354
STAMBPL1	1.08201
PRR3	1.08146
PRXL2C	1.08126
SLC4A11	1.08116
CD200	1.08078
APBB1IP	1.07931
GPR55	1.07916
GNA13	1.07907
C15orf48	1.07858
GART	1.0771
IL1RN	1.07689
SLC2A10	1.07648
KPNA2	1.07608
CCNA2	1.07433
CLIC2	1.07187
ELP5	1.07166
ATF7IP2	1.07148
PSMA4	1.07144
FZD4	1.07112
SNRNP35	1.07066
DCPS	1.06956
RELB	1.06861
RAB8B	1.06848
DDX23	1.06756
EWSR1	1.06733
GTPBP2	1.0671
STK24	1.06521
AQP9	1.06506
TRPV3	1.06479
TICRR	1.06403
UBE2J2	1.06403
CKAP2	1.0635
TOR3A	1.06324
KLHL15	1.06301
OSBPL11	1.06244
PUS1	1.06206
POLA2	1.06166
KRCC1	1.0607
R3HCC1L	1.06041
LSM10	1.05991
ZFP3	1.05857
CLEC9A	1.05792
PHF20L1	1.05789
NUGGC	1.05694
CDT1	1.05523
LY75-CD302	1.054
FADS2	1.05234
PUS3	1.0513
BARD1	1.0507
C1orf54	1.05026
TAOK1	1.0502
ITK	1.04924
GTF3C5	1.04923
CHRAC1	1.04776
CD101	1.04613
TRANK1	1.04589
SURF6	1.04448
NPM1	1.04441
CEP120	1.04428
VPS13A	1.04417
AP1S2	1.0434
CD163	1.04317
NFE2L3	1.043
JADE3	1.04178
ICAM3	1.04167
ARL11	1.04118
ENTR1	1.04079
EGFL6	1.04039
DYRK1A	1.04023
FMNL3	1.03884
H2AC16	1.03683
CSF2	1.03652
CEBPZ	1.036
TROAP	1.03592
ALDH3B1	1.03577
SMC3	1.03575
MRM3	1.03473
CCN3	1.03433
DHX37	1.03415
SRPX	1.03057
EMILIN2	1.03016
DOP1A	1.02999
MTMR8	1.02997
CHORDC1	1.02951
CHD1	1.02932
SEL1L3	1.02863
CDK12	1.02831
ICE1	1.02812
PLAUR	1.02682
DGKE	1.02474
METTL14	1.02459
FMNL1	1.02384
RAB34	1.0238
CYFIP2	1.02345
TIGD1	1.02345
SLC9A9	1.02246
GTSE1	1.02068
COMMD8	1.01914
TLR2	1.01867
MACF1	1.01859
SCAF1	1.01818
SMC4	1.01731
SYK	1.01691
OPTN	1.0161
GHRL	1.01602
RNASE6	1.01595
DENND4A	1.01535
SMARCB1	1.01534
ZNF182	1.01471
TNFSF4	1.0146
WASHC4	1.01382
RRP1B	1.01325
CLIP4	1.0127
ZNF611	1.01231
FAM126B	1.01157
PLCD1	1.01049
INTS13	1.01013
PRPF38B	1.0099
TNFAIP8L2	1.00981
C9orf72	1.00857
CIR1	1.00779
PPM1K	1.00743
LYAR	1.00684
C1orf112	1.00625
TLNRD1	1.0058
BRD9	1.00571
SETX	1.0049
FCMR	1.00374
IL18R1	1.00178
EID2B	1.00176
ZC3HAV1	1.00171
SFPQ	1.00053
SKIL	1.00044
LNPEP	1.00037
XRCC3	0.999699
HLA-DRA	0.999356
TUBB4B	0.99815
MIXL1	0.997991
BATF3	0.997775
SUZ12	0.997412
ZMYM4	0.997104
DTL	0.9969
NEK4	0.996836
RPL35	0.996512
TIPIN	0.994245
ZDHHC18	0.994018
CEACAM19	0.994018
TRAFD1	0.993543
PTGDR	0.992321
SEC23IP	0.992011
ALKBH8	0.991921
CCDC18	0.991699
GIGYF2	0.990473
MAL	0.990176
TRAF2	0.990131
PPP1R16B	0.987442
ZNF45	0.986417
INPP5F	0.986303
FANCB	0.986159
PRKCH	0.985773
ZRANB1	0.985758
ABHD3	0.985469
EDN1	0.985367
SMC2	0.98475
SLU7	0.98429
HAVCR2	0.983943
DPYD	0.983869
NKAP	0.983597
SMC5	0.983487
ACSL4	0.982539
TNFRSF17	0.981305
TNFRSF10A	0.981214
GSDMC	0.979656
HSPA14	0.978871
HNRNPU	0.978294
DEPDC1B	0.978164
ZNF101	0.978073
NASP	0.977752
RABEPK	0.976668
ZNF146	0.976555
PNO1	0.976378
CHST1	0.976274
ZNF136	0.976147
CCAR1	0.975282
LRMP	0.974185
PMEPA1	0.973688
DOCK11	0.973182
CDX1	0.973031
ARAP1	0.972427
POM121	0.972137
PNPLA2	0.971187
LRRFIP2	0.971019
RHBDD2	0.970759
YEATS2	0.970699
MTRNR2L6	0.970513
RNF19B	0.97033
ZGRF1	0.970103
NBPF9	0.969991
FDX1	0.96981
HSPB1	0.969671
GPN2	0.969204
DMC1	0.969168
B3GALT6	0.968527
RBM33	0.966417
SLC25A25	0.966262
H2BC17	0.965138
XPO1	0.964709
CLEC4C	0.963489
AKAP5	0.962748
VNN1	0.962349
FUOM	0.961934
KAT7	0.961658
MYO1F	0.961261
ZNF354A	0.961056
AGK	0.960242
CLEC4D	0.960124
SLC9A3R2	0.959633
CLASP1	0.959124
HEYL	0.957641
SPDEF	0.956652
ACSL5	0.95626
H2BC3	0.956258
BCAP31	0.956088
SPIN4	0.956043
TNFSF14	0.955808
CCL11	0.955426
UVRAG	0.954849
CEP57L1	0.954097
NUP153	0.953817
CERS5	0.953514
DHX29	0.953196
DNAJC5	0.952972
CLECL1	0.952056
ITGAM	0.951214
KCNMB3	0.95094
GPX1	0.950016
PEBP1	0.948869
FRZB	0.948543
PARP9	0.94792
FCRLB	0.947828
FKBP11	0.947719
PSMA3	0.947284
PABPC4	0.947125
L1CAM	0.946961
DENND2D	0.94469
TIAL1	0.944449
ZNF697	0.944223
CHML	0.943577
MAP7D3	0.943201
KIF19	0.942458
BICDL1	0.942223
DICER1	0.941873
KCNJ5	0.941752
CYB5A	0.941565
EIF5B	0.941229
ARMC1	0.940622
MAN1A1	0.938288
TEX30	0.937892
FCRL3	0.937866
PRRC2B	0.937413
PPP2R2A	0.936631
CHN2	0.936442
DZIP3	0.936153
HABP4	0.934916
RAB3D	0.934899
UBE2D2	0.934825
MMP12	0.934817
MTX3	0.934755
FIGNL1	0.934741
C3orf38	0.934305
CMC1	0.934176
DDX55	0.933807
C16orf54	0.933662
SGO2	0.933484
LRATD1	0.933386
FCGR2C	0.933307
POU3F1	0.932301
P2RY11	0.931394
TYMP	0.930468
MTHFR	0.930063
ZMAT2	0.930056
AC009163.5	0.928935
GEMIN2	0.928406
ASCC3	0.928072
DIRAS2	0.926985
SLC39A8	0.926588
PELI1	0.925798
CTDSPL2	0.925768
UBA2	0.925685
PPM1D	0.925219
MECP2	0.92502
ZNF292	0.924972
USF1	0.923892
CCDC68	0.922773
AC073111.4	0.922294
ARL4D	0.921749
TMEM251	0.919756
MBNL3	0.919066
VSIG4	0.918612
ZBTB2	0.917646
CNOT4	0.917265
IRX3	0.916841
SCN4B	0.916773
TYMS	0.916382
MRTFA	0.916074
H4C1	0.915572
PPP1R14C	0.914264
TIFA	0.913926
AC003006.1	0.913534
CD40LG	0.913192
GTF3C4	0.913065
KRBA2	0.912501
ATP8B2	0.912382
SPEN	0.912323
TDP2	0.9123
SUPT16H	0.911996
SLC4A1AP	0.911075
IL9R	0.911025
MR1	0.910944
CASP8AP2	0.910792
NSMCE3	0.910641
VRK2	0.91038
PTGES3	0.909173
RC3H2	0.908821
USP39	0.908609
MMD	0.908242
PSMD14	0.907822
MOCOS	0.906275
ASTE1	0.90624
ESCO2	0.905948
ERICH5	0.904745
APOBEC3C	0.904152
CRYZL1	0.903272
EML4	0.902788
MTBP	0.902444
KIF13B	0.901151
APEX2	0.899261
PANK4	0.898969
KIAA0930	0.898008
REL	0.897757
MED15	0.897645
CCDC71L	0.897379
USP16	0.89598
ZNF730	0.895126
TWISTNB	0.895101
RAB5IF	0.895081
MCF2L2	0.89456
RBM25	0.894445
EIF4G1	0.894181
USP32	0.894156
SKA2	0.894108
SLC25A19	0.893958
TLR1	0.893191
PAH	0.893033
CASP9	0.892264
FAM161A	0.892084
SERPINB8	0.891483
PNPT1	0.89111
SFMBT2	0.891064
CASP10	0.891013
STARD3NL	0.889221
CA11	0.889173
HNRNPK	0.888958
ZNF404	0.888866
ZKSCAN4	0.888287
RPL3L	0.887807
IL12A	0.887163
GNPDA2	0.887151
COMMD5	0.886938
PLK1	0.886642
PRRC2C	0.886088
SRSF12	0.886043
NONO	0.884428
CEP192	0.883705
BRIP1	0.88369
SNX16	0.881536
EPB41L3	0.881142
SELPLG	0.881
USP14	0.880922
TBL1XR1	0.879857
NBPF19	0.879833
USPL1	0.879689
BIRC5	0.878659
BRI3BP	0.878253
CALM3	0.87692
EXOSC10	0.875694
RRNAD1	0.875065
ZNRF2	0.874726
PNRC2	0.874317
RANBP6	0.873873
CLEC2B	0.873052
NDUFV2	0.87242
TENT4A	0.872022
KLKB1	0.871595
TMOD1	0.871215
REST	0.871051
PPIL1	0.870782
THRAP3	0.870626
ZNF227	0.870562
NLRP14	0.869626
PREP	0.869242
ZMYM6	0.868637
RPS6KA3	0.868556
RAB35	0.868451
EIF5A	0.865335
RAD21	0.86465
HRC	0.864385
CBX2	0.864158
SLX4IP	0.864021
COX10	0.864018
TCEAL1	0.863922
ARNTL2	0.863066
UGGT2	0.862702
CREBRF	0.862549
TRMO	0.861396
AMOTL2	0.86099
HIVEP1	0.860675
SLC6A2	0.860015
KARS1	0.858761
WDR7	0.858387
YWHAH	0.858278
GPR21	0.858027
LACTB2	0.857819
MPO	0.857699
TBC1D22A	0.857119
ACTR8	0.855664
HPS6	0.855633
UBQLN2	0.853747
DPH6	0.853379
LTN1	0.852397
SMG5	0.852259
ASAP1	0.852238
PLD6	0.85124
RAI14	0.850317
EIF3D	0.850101
PIGH	0.850086
CFAP97	0.84947
UFL1	0.849133
ZBTB25	0.849035
CEP95	0.848916
SMAD7	0.84884
BET1	0.84875
BTBD1	0.84828
H3C14	0.847676
H3C15	0.847676
ANP32E	0.847659
FOXI3	0.847628
C16orf70	0.847511
LIN37	0.847226
TRAM2	0.847202
JUNB	0.847182
GINS1	0.846652
TWNK	0.846132
USP44	0.842438
DYM	0.842217
TRAPPC2	0.840869
EIF4A1	0.840836
NOP10	0.839599
DCAF16	0.83956
KCTD19	0.838
B3GNT2	0.837974
FCGR1A	0.83663
CST7	0.836547
SAT1	0.835201
ATP11B	0.834617
IFNE	0.83447
PPP4R1	0.834453
POGZ	0.834352
FUT1	0.834233
LIN9	0.833251
TTC14	0.832881
WBP4	0.832048
IFNAR2	0.831893
CDC5L	0.831859
HLA-DPA1	0.831377
ZNF800	0.829462
CTSG	0.829407
CRACD	0.829288
KHDC1	0.828415
PRAME	0.828151
GNPNAT1	0.826854
VSTM4	0.826109
OTUD7A	0.825654
YIPF2	0.825628
PM20D2	0.82552
DDX10	0.825235
DCLRE1B	0.825067
ECPAS	0.824653
TNKS	0.824236
SOD3	0.823773
SENP3	0.823686
UBE3A	0.822196
STK3	0.822008
EQTN	0.821729
SLCO4C1	0.82121
RHOC	0.820722
ZNF714	0.819418
RADX	0.819026
BTN2A1	0.81828
SDK1	0.818257
RAD17	0.817658
UBE2L3	0.817069
CDKN2A	0.816729
C6orf47	0.816669
CCNE2	0.816543
CMTR1	0.816057
EPRS1	0.815951
RGS10	0.815883
DGLUCY	0.815815
MCM8	0.814602
ST6GALNAC3	0.814575
NUP58	0.81452
CHODL	0.813848
TIGD2	0.813731
COLCA2	0.813642
GLS	0.813615
GNAS	0.813092
ANXA2R	0.812843
GTF2A1	0.812739
USP1	0.810661
BROX	0.8102
CHKA	0.810019
PIGU	0.809047
ZNF831	0.807306
COMP	0.806695
MRPL19	0.804688
BSG	0.804192
ECT2	0.802286
ATXN3	0.801898
SULT1C4	0.801834
SLC16A13	0.801623
ZNF492	0.80093
SLC7A6OS	0.800309
CLEC14A	0.799014
TAF5L	0.798303
GPR150	0.797502
INTS7	0.797433
ADAM8	0.797315
ODF2L	0.797313
LHFPL1	0.796854
MEA1	0.796548
CBFB	0.796131
DAZL	0.795764
TMED5	0.795571
TBCD	0.795331
ZNF786	0.793767
ATF5	0.793615
E2F3	0.79343
TAF3	0.792956
TNFSF13	0.792319
S100A6	0.792261
MBIP	0.792107
LARP4B	0.791961
RNF20	0.791266
ILRUN	0.790347
TPM1	0.79007
GTPBP8	0.78999
RNF138	0.788624
C17orf99	0.788312
OR5K2	0.788243
RPL21	0.788135
ISCA2	0.787757
PTGER2	0.786527
STRBP	0.786307
GZMH	0.785893
MKRN2	0.785434
C12orf4	0.785154
GPR75	0.784523
PCF11	0.784118
TASOR2	0.783779
CEP350	0.782992
MTCP1	0.78286
TUT7	0.782637
PITPNB	0.782311
SLC12A9	0.781549
USP48	0.780072
COL27A1	0.778043
C2orf69	0.776513
TVP23C	0.775681
PHF20	0.775315
TRIM59	0.775029
ARL14EP	0.77414
TTF1	0.773984
FAM111B	0.773878
TMEM170B	0.773614
PPP1R3E	0.773262
SMYD4	0.771719
UCHL1	0.771124
TEX11	0.771033
LAMP1	0.769681
ATP5IF1	0.769326
MDN1	0.768264
RCHY1	0.768127
CUL1	0.767932
FOXK2	0.766756
SNAI3	0.765684
PTPN2	0.765604
SDC4	0.765566
KLF10	0.765161
TARS1	0.764306
OR13C3	0.763166
FAM86B2	0.762387
HACD4	0.761776
GJA4	0.76147
YY1AP1	0.761442
BTG3	0.761229
PSMC6	0.760874
FSD1L	0.759751
MRPL50	0.758177
MTMR2	0.757161
AIMP1	0.756886
SHISAL2A	0.756759
PSMG3	0.756385
ZNF22	0.756062
EPHX3	0.755978
MCTP1	0.755909
LIN7C	0.755761
ZNF500	0.755475
CNOT6	0.755049
FAM160B1	0.754957
CNOT7	0.753757
PFN2	0.753486
SERPINF2	0.75323
RIOX1	0.75322
HSD3B7	0.75291
PDHA1	0.752502
CHI3L1	0.751498
MLLT10	0.751361
ELF1	0.751133
H4C13	0.75066
PRR14L	0.750591
FRA10AC1	0.749942
VCAM1	0.748992
CIB2	0.747815
MAP10	0.747314
PPRC1	0.74661
MTMR6	0.745273
BTAF1	0.743894
CBWD2	0.743331
MYBBP1A	0.742314
PPIAL4C	0.741336
ZNF461	0.741064
DHRS4	0.740975
PIGC	0.738887
CD47	0.738836
DHX16	0.737614
CASP7	0.737083
G2E3	0.736974
STS	0.736058
FAM24B	0.735938
PFN1	0.735623
NCK1	0.735211
NPIPB4	0.734218
YOD1	0.733653
EHBP1L1	0.733562
PTBP3	0.731402
TM7SF2	0.730752
ANKRD18B	0.730177
API5	0.729309
CCDC43	0.728604
SYNE3	0.727472
TIMM13	0.726888
CEP83	0.726869
SNW1	0.726502
RARS2	0.726007
LYSMD1	0.725698
CCDC171	0.72523
ZNF230	0.724681
YWHAE	0.724189
RPA1	0.723684
TAS2R39	0.723672
ABCA5	0.723198
UBR4	0.722218
METTL6	0.719942
M6PR	0.719298
IK	0.719236
SIGLEC12	0.718602
TRIM15	0.718563
GALM	0.71741
SYT11	0.716587
EMG1	0.716191
NDUFB7	0.713608
ZNF205	0.712726
SMAD1	0.711502
PDE7B	0.710762
GTF2H3	0.709612
AKAP13	0.708358
DUSP9	0.70825
PYCR2	0.707497
USP15	0.705708
WRN	0.70562
CUL9	0.703801
TIMELESS	0.702985
LRRC59	0.70229
CCDC32	0.701803
CBR1	0.701692
LIG4	0.700376
SEC24B	0.69952
BUB3	0.699486
DSN1	0.697316
IDH3G	0.695661
ERF	0.69483
ASB3	0.6947
BTN3A3	0.694542
VPS54	0.693617
DEF8	0.692848
DERL2	0.692814
MYBPH	0.691826
POPDC3	0.69099
MIDN	0.6901
MVD	0.689522
DPY19L3	0.688122
CAMK1	0.68688
PCDHGB2	0.685459
RABGAP1L	0.684807
TATDN3	0.683579
PCDH18	0.681682
MAD1L1	0.680292
ASPHD1	0.680087
C16orf87	0.679949
S100A12	0.679412
EXPH5	0.679242
PDS5A	0.678688
RNF180	0.678009
C6orf62	0.677714
TOP2B	0.677347
HTRA4	0.675597
ETAA1	0.673647
BLZF1	0.673644
JHY	0.673499
AGBL2	0.673233
SNRPD1	0.673163
WIPI2	0.672293
CD109	0.672277
TMEM186	0.672072
NEXMIF	0.672039
GNA11	0.670529
TMEM121B	0.670099
CISH	0.670075
AXL	0.669892
PRSS36	0.669646
CASP3	0.668276
MTPN	0.668194
FXR1	0.6666
HVCN1	0.666122
SMC1A	0.664264
ZFAND2A	0.664024
MDM2	0.66387
GPA33	0.663647
DHRS9	0.66351
ZBTB14	0.662949
TMEM40	0.661758
IL1RL2	0.661645
LRRC32	0.661356
PTPN3	0.661159
ARL14	0.66085
SYNPO	0.658123
EGR3	0.656612
NPDC1	0.656427
STIM2	0.654538
KCNK13	0.654279
S100A4	0.653765
IRAK3	0.65363
GNAQ	0.652646
CD2BP2	0.652275
SLC23A1	0.651758
DHX36	0.651398
VBP1	0.65106
TSPAN12	0.649778
SLC36A4	0.649307
MISP3	0.649239
ORM1	0.648442
NBEAL2	0.648257
MYOM1	0.64805
ATF6	0.647688
NR2F6	0.647014
PRPF8	0.646294
ZNF385B	0.646243
BCCIP	0.646007
SLC29A3	0.644387
IDNK	0.644181
NUTM2G	0.642273
ACTR2	0.641716
CASK	0.641487
CAMK2N1	0.640005
LMF1	0.639222
ADRM1	0.638879
ZNF620	0.638283
SLC16A5	0.635612
ADIRF	0.635468
PSMB2	0.634791
LRRC75A	0.633721
ZNF724	0.633575
PRELID3B	0.633259
CCNH	0.63316
HEXIM2	0.63253
ISG20L2	0.631339
TNFRSF10D	0.626553
NUMBL	0.624434
PRKCQ	0.623051
ESAM	0.622559
SCCPDH	0.622235
CLSTN1	0.622037
TGFBR1	0.619557
RPAP3	0.618936
TRIQK	0.616588
AFAP1L2	0.616341
DIPK1B	0.614236
OSBPL2	0.612745
CREG1	0.61169
FASTKD1	0.610112
MAP2K1	0.609845
HPD	0.608681
COPS2	0.608337
NBPF3	0.607597
MED10	0.605276
PPP2R3A	0.602801
STX1B	0.600605
TRMT6	0.600414
WDFY2	0.600246
GRAMD1A	0.600112
ORMDL2	0.599354
MAP1B	0.598788
HTR1D	0.598739
ARSJ	0.598214
TAF12	0.597972
ZC3H13	0.597733
CCHCR1	0.597635
LCK	0.597485
TBC1D23	0.596215
FAM131B	0.595745
PGBD4	0.595186
NDUFB1	0.594914
ACRBP	0.594755
PLPBP	0.593672
NANP	0.593052
ERLIN1	0.593048
MBTD1	0.59012
KCNE5	0.58926
GINS2	0.58824
CNOT1	0.587724
ZBTB33	0.586921
OR6A2	0.58686
GPR15	0.585247
UBTD1	0.585162
CHD3	0.584569
AAGAB	0.583412
CCDC136	0.582699
SLC2A12	0.582497
CDR2L	0.581972
TOMM7	0.58151
SIGLEC7	0.579938
FAM169A	0.57967
SLC5A3	0.578889
SECISBP2	0.578844
FRMD4A	0.578683
ADPRM	0.577632
MCOLN3	0.577529
EIF4ENIF1	0.576868
DEPTOR	0.576818
WDR37	0.575158
UCP3	0.574771
PICALM	0.573833
NKAPL	0.573577
SYNE2	0.571129
MRE11	0.570746
PSMD8	0.568851
BRCC3	0.568291
MFAP1	0.567181
PTPN13	0.566394
HSP90AB1	0.566115
METTL26	0.565484
HSD17B8	0.564118
INPP5K	0.562928
AGFG1	0.562688
GPIHBP1	0.560097
BRF2	0.560037
FLRT3	0.55992
SMG8	0.559578
TNNT1	0.559404
SLC9A3R1	0.559208
MFSD3	0.559156
KLK1	0.559047
AP000295.1	0.558936
TRIM4	0.558282
OR2D3	0.555177
COL6A6	0.554009
NKIRAS1	0.553859
H3-2	0.55265
CHRNA1	0.548432
HIPK1	0.54831
TTC7B	0.54717
RXFP4	0.547001
RPS3A	0.5467
NDUFB3	0.545842
RPL38	0.545516
QPCT	0.545448
GGTLC3	0.545237
GPR25	0.544296
AKAP14	0.544197
PGM3	0.543222
ZNF497	0.54133
BTN3A2	0.54065
GMPR2	0.539092
BLOC1S4	0.538021
IARS1	0.537853
UTP4	0.537154
VSIG1	0.533478
NAP1L2	0.533449
JMJD1C	0.533444
ALDH1A1	0.529704
RACK1	0.529547
DCLRE1A	0.529433
OGDHL	0.529131
KLHL38	0.528372
NAA35	0.527259
C1orf174	0.526625
ZNF316	0.526284
FEM1B	0.525869
ZNF180	0.525562
PUS7L	0.523986
MOXD1	0.523062
MED12L	0.52258
KDM4D	0.520508
FXR2	0.519617
ZNF829	0.519436
MICOS10	0.517266
C6orf120	0.51523
AGAP9	0.515086
SMIM8	0.5146
RPL22L1	0.513949
TMEM130	0.513488
USP42	0.513232
MRPL46	0.508593
CCDC186	0.499147
POU5F1B	0.498345
ELOB	0.498124
KRT19	0.497412
MXI1	0.496272
LRRFIP1	0.489374
ASIP	0.488041
SLC39A7	0.48702
KCNA2	0.486066
OR13C8	0.485459
RBP1	0.48387
TIMM9	0.483062
BEND4	0.480423
EMID1	0.479603
FRRS1	0.478022
PCDHB4	0.47779
VPS37B	0.477788
SLC26A4	0.476124
HCFC1R1	0.473377
ARL5B	0.471634
CDK11A	0.467862
TBXA2R	0.466882
AC008982.1	0.464195
GALNT18	0.464037
AL021546.1	0.462163
KIAA1549L	0.460662
RFX2	0.460091
SUPT5H	0.455322
DLL4	0.453985
PLCB3	0.45367
NETO2	0.452438
SMAD3	0.452082
TPTE2	0.4475
HSF2	0.447266
PAK1IP1	0.444974
ZNF444	0.44478
NUDT16L1	0.444438
LHX2	0.444149
IL15	0.44182
XRCC6	0.441626
PRPF4	0.438427
WWTR1	0.437215
ZDHHC6	0.436908
KIF5A	0.434008
ATP6V1C1	0.433156
RAB14	0.431138
SEC14L4	0.43014
APP	0.427516
ELOVL4	0.425246
ST8SIA2	0.425238
COA1	0.423299
OR2T34	0.422441
FANCM	0.420155
LIF	0.418343
PECR	0.417536
FAIM2	0.416989
DHX32	0.416633
CDC25A	0.415319
GABRA3	0.412861
MAGEB10	0.410806
ZNF92	0.41055
CTRL	0.4083
SLC35G2	0.407844
AP000781.2	0.404518
CYP27B1	0.39987
OR4D1	0.396095
EEF2K	0.391806
FOXI2	0.387975
TVP23B	0.386122
FKBP1C	0.385311
KLHL14	0.384756
HNRNPH2	0.384094
SPOCD1	0.383844
SLC28A3	0.373303
SYAP1	0.367279
NFIC	0.367138
TCF7L2	0.359712
NDUFAF1	0.35614
FCER2	0.354099
MMP10	0.352546
CLTCL1	0.352102
TRAPPC5	0.344489
CALCOCO2	0.344382
RAB6A	0.343963
RELN	0.329204
TSEN2	0.325766
ZNF774	0.323434
RTN4R	0.321937
CA6	0.319251
ABHD8	0.318145
PJA1	0.317125
SWAP70	0.317066
AMIGO3	0.311703
MAP3K8	0.308401
BRDT	0.307966
ASH2L	0.30115
YIF1B	0.300128
RIC8A	0.284792
CRISP2	0.283526
BANF1	0.281198
EDARADD	0.273244
BAD	0.260496
ME2	0.259393
FAM89B	0.258445
MRPL48	0.258228
P2RX7	0.258073
COA6	0.255955
OXT	0.2466
RBM24	0.22932
FKBP5	0.229049
NOTUM	0.222068
TP73	0.219289
CLDN15	0.218694
RNF157	0.211746
MGME1	0.210894
OR13H1	0.204939
FAM186B	0.202162
PPP1R32	0.197216
KLRF1	0.194763
IFNW1	0.18456
TBL3	0.176988
SLC29A2	0.176822
KRT7	0.170677
ANTKMT	0.165641
ZNF658	0.165507
TAS2R4	0.159334
CCDC169	0.157689
PTRH2	0.157445
RBM43	0.156578
NR6A1	0.154587
MSRB3	0.152262
TMEM109	0.151604
SOX7	0.149319
OR4E2	0.14585
ANKRD24	0.139087
GJB6	0.133347
OR13G1	0.123273
CACFD1	0.118749
KCNJ2	0.11092
MS4A10	0.106793
FBXO25	0.104984
SLC16A6	0.104077
IKBKG	0.040637
NDUFS1	0.0257066
PHEX	0.0214724
ATG9A	0.0204267
PRDX5	0.0167309
OR1A1	0.00554655
