# Supplementary material for: Identification of a Gene Panel Predictive of Triple-Negative Breast Cancer Response to Neoadjuvant Chemotherapy Employing Transcriptomic and Functional Validation
Source: Int J Mol Sci. 2022 Sep 17;23(18):10901. doi: 10.3390/ijms231810901 (PMC9506546; doi:10.3390/ijms231810901)
Supplement: Supplementary file 1 [file ijms-23-10901-s001.zip › Table S5.xlsx]

## Sheet: enrichment.Process (2)
Table S5. Enriched GO processes in the 500 gene predicative of TNBC pCR
#term ID	term description	observed gene count	background gene count	strength	false discovery rate	matching proteins in your network (IDs)	matching proteins in your network (labels)
GO:0006952	Defense response	15	1296	1.01	4.29e-09	9606.ENSP00000240618,9606.ENSP00000255409,9606.ENSP00000259396,9606.ENSP00000261267,9606.ENSP00000299663,9606.ENSP00000305651,9606.ENSP00000306884,9606.ENSP00000308815,9606.ENSP00000354822,9606.ENSP00000354901,9606.ENSP00000357022,9606.ENSP00000359488,9606.ENSP00000366249,9606.ENSP00000393566,9606.ENSP00000482259	KLRK1,CHI3L1,ORM1,LYZ,CLEC4E,CXCL10,CXCL11,CCL19,XAF1,CXCL9,SLAMF7,GBP5,UBD,HLA-DPA1,CCL4
GO:0002376	Immune system process	17	2481	0.78	3.71e-08	9606.ENSP00000240618,9606.ENSP00000255409,9606.ENSP00000259396,9606.ENSP00000261267,9606.ENSP00000299663,9606.ENSP00000305651,9606.ENSP00000306884,9606.ENSP00000308815,9606.ENSP00000342681,9606.ENSP00000354822,9606.ENSP00000354901,9606.ENSP00000357022,9606.ENSP00000358490,9606.ENSP00000359488,9606.ENSP00000366249,9606.ENSP00000393566,9606.ENSP00000482259	KLRK1,CHI3L1,ORM1,LYZ,CLEC4E,CXCL10,CXCL11,CCL19,CD5,XAF1,CXCL9,SLAMF7,CD2,GBP5,UBD,HLA-DPA1,CCL4
GO:0006955	Immune response	15	1588	0.92	3.71e-08	9606.ENSP00000240618,9606.ENSP00000255409,9606.ENSP00000259396,9606.ENSP00000261267,9606.ENSP00000299663,9606.ENSP00000305651,9606.ENSP00000306884,9606.ENSP00000308815,9606.ENSP00000354822,9606.ENSP00000354901,9606.ENSP00000357022,9606.ENSP00000359488,9606.ENSP00000366249,9606.ENSP00000393566,9606.ENSP00000482259	KLRK1,CHI3L1,ORM1,LYZ,CLEC4E,CXCL10,CXCL11,CCL19,XAF1,CXCL9,SLAMF7,GBP5,UBD,HLA-DPA1,CCL4
GO:0051707	Response to other organism	14	1256	1	3.71e-08	9606.ENSP00000240618,9606.ENSP00000261267,9606.ENSP00000299663,9606.ENSP00000305651,9606.ENSP00000306884,9606.ENSP00000308815,9606.ENSP00000354822,9606.ENSP00000354901,9606.ENSP00000357022,9606.ENSP00000359488,9606.ENSP00000366249,9606.ENSP00000384053,9606.ENSP00000393566,9606.ENSP00000482259	KLRK1,LYZ,CLEC4E,CXCL10,CXCL11,CCL19,XAF1,CXCL9,SLAMF7,GBP5,UBD,CSF2RB,HLA-DPA1,CCL4
GO:0098542	Defense response to other organism	12	900	1.07	1.02e-07	9606.ENSP00000240618,9606.ENSP00000261267,9606.ENSP00000299663,9606.ENSP00000305651,9606.ENSP00000308815,9606.ENSP00000354822,9606.ENSP00000354901,9606.ENSP00000357022,9606.ENSP00000359488,9606.ENSP00000366249,9606.ENSP00000393566,9606.ENSP00000482259	KLRK1,LYZ,CLEC4E,CXCL10,CCL19,XAF1,CXCL9,SLAMF7,GBP5,UBD,HLA-DPA1,CCL4
GO:0044419	Interspecies interaction between organisms	15	1899	0.85	1.29e-07	9606.ENSP00000240618,9606.ENSP00000261267,9606.ENSP00000299663,9606.ENSP00000305651,9606.ENSP00000306884,9606.ENSP00000308815,9606.ENSP00000354822,9606.ENSP00000354901,9606.ENSP00000357022,9606.ENSP00000359488,9606.ENSP00000366249,9606.ENSP00000369757,9606.ENSP00000384053,9606.ENSP00000393566,9606.ENSP00000482259	KLRK1,LYZ,CLEC4E,CXCL10,CXCL11,CCL19,XAF1,CXCL9,SLAMF7,GBP5,UBD,RPS6,CSF2RB,HLA-DPA1,CCL4
GO:0001906	Cell killing	7	126	1.69	1.73e-07	9606.ENSP00000240618,9606.ENSP00000261267,9606.ENSP00000305651,9606.ENSP00000306884,9606.ENSP00000308815,9606.ENSP00000354901,9606.ENSP00000357022	KLRK1,LYZ,CXCL10,CXCL11,CCL19,CXCL9,SLAMF7
GO:0009605	Response to external stimulus	15	2310	0.76	1.65e-06	9606.ENSP00000240618,9606.ENSP00000255409,9606.ENSP00000261267,9606.ENSP00000299663,9606.ENSP00000305651,9606.ENSP00000306884,9606.ENSP00000308815,9606.ENSP00000354822,9606.ENSP00000354901,9606.ENSP00000357022,9606.ENSP00000359488,9606.ENSP00000366249,9606.ENSP00000384053,9606.ENSP00000393566,9606.ENSP00000482259	KLRK1,CHI3L1,LYZ,CLEC4E,CXCL10,CXCL11,CCL19,XAF1,CXCL9,SLAMF7,GBP5,UBD,CSF2RB,HLA-DPA1,CCL4
GO:0006954	Inflammatory response	9	515	1.19	3.8e-06	9606.ENSP00000255409,9606.ENSP00000259396,9606.ENSP00000261267,9606.ENSP00000305651,9606.ENSP00000306884,9606.ENSP00000308815,9606.ENSP00000354901,9606.ENSP00000359488,9606.ENSP00000482259	CHI3L1,ORM1,LYZ,CXCL10,CXCL11,CCL19,CXCL9,GBP5,CCL4
GO:0034097	Response to cytokine	11	1101	0.95	1.08e-05	9606.ENSP00000255409,9606.ENSP00000305651,9606.ENSP00000306884,9606.ENSP00000308815,9606.ENSP00000354822,9606.ENSP00000354901,9606.ENSP00000359488,9606.ENSP00000366249,9606.ENSP00000384053,9606.ENSP00000393566,9606.ENSP00000482259	CHI3L1,CXCL10,CXCL11,CCL19,XAF1,CXCL9,GBP5,UBD,CSF2RB,HLA-DPA1,CCL4
GO:0030593	Neutrophil chemotaxis	5	74	1.78	3.15e-05	9606.ENSP00000305651,9606.ENSP00000306884,9606.ENSP00000308815,9606.ENSP00000354901,9606.ENSP00000482259	CXCL10,CXCL11,CCL19,CXCL9,CCL4
GO:0045087	Innate immune response	9	703	1.06	4.24e-05	9606.ENSP00000240618,9606.ENSP00000299663,9606.ENSP00000308815,9606.ENSP00000354822,9606.ENSP00000357022,9606.ENSP00000359488,9606.ENSP00000366249,9606.ENSP00000393566,9606.ENSP00000482259	KLRK1,CLEC4E,CCL19,XAF1,SLAMF7,GBP5,UBD,HLA-DPA1,CCL4
GO:0070098	Chemokine-mediated signaling pathway	5	80	1.74	4.24e-05	9606.ENSP00000305651,9606.ENSP00000306884,9606.ENSP00000308815,9606.ENSP00000354901,9606.ENSP00000482259	CXCL10,CXCL11,CCL19,CXCL9,CCL4
GO:0071345	Cellular response to cytokine stimulus	10	1013	0.94	5.11e-05	9606.ENSP00000255409,9606.ENSP00000305651,9606.ENSP00000306884,9606.ENSP00000308815,9606.ENSP00000354822,9606.ENSP00000354901,9606.ENSP00000359488,9606.ENSP00000384053,9606.ENSP00000393566,9606.ENSP00000482259	CHI3L1,CXCL10,CXCL11,CCL19,XAF1,CXCL9,GBP5,CSF2RB,HLA-DPA1,CCL4
GO:0031640	Killing of cells of other organism	5	91	1.69	5.48e-05	9606.ENSP00000261267,9606.ENSP00000305651,9606.ENSP00000306884,9606.ENSP00000308815,9606.ENSP00000354901	LYZ,CXCL10,CXCL11,CCL19,CXCL9
GO:0001775	Cell activation	10	1075	0.92	6.97e-05	9606.ENSP00000240618,9606.ENSP00000255409,9606.ENSP00000259396,9606.ENSP00000261267,9606.ENSP00000299663,9606.ENSP00000305651,9606.ENSP00000308815,9606.ENSP00000357022,9606.ENSP00000358490,9606.ENSP00000366249	KLRK1,CHI3L1,ORM1,LYZ,CLEC4E,CXCL10,CCL19,SLAMF7,CD2,UBD
GO:0002682	Regulation of immune system process	11	1514	0.81	0.00014	9606.ENSP00000240618,9606.ENSP00000259396,9606.ENSP00000299663,9606.ENSP00000305651,9606.ENSP00000308815,9606.ENSP00000342681,9606.ENSP00000357022,9606.ENSP00000358490,9606.ENSP00000359488,9606.ENSP00000393566,9606.ENSP00000482259	KLRK1,ORM1,CLEC4E,CXCL10,CCL19,CD5,SLAMF7,CD2,GBP5,HLA-DPA1,CCL4
GO:0009617	Response to bacterium	8	634	1.05	0.00019	9606.ENSP00000240618,9606.ENSP00000261267,9606.ENSP00000299663,9606.ENSP00000305651,9606.ENSP00000306884,9606.ENSP00000354901,9606.ENSP00000359488,9606.ENSP00000384053	KLRK1,LYZ,CLEC4E,CXCL10,CXCL11,CXCL9,GBP5,CSF2RB
GO:0045321	Leukocyte activation	9	929	0.94	0.00023	9606.ENSP00000240618,9606.ENSP00000255409,9606.ENSP00000259396,9606.ENSP00000261267,9606.ENSP00000299663,9606.ENSP00000308815,9606.ENSP00000357022,9606.ENSP00000358490,9606.ENSP00000366249	KLRK1,CHI3L1,ORM1,LYZ,CLEC4E,CCL19,SLAMF7,CD2,UBD
GO:0048247	Lymphocyte chemotaxis	4	50	1.85	0.00023	9606.ENSP00000305651,9606.ENSP00000306884,9606.ENSP00000308815,9606.ENSP00000482259	CXCL10,CXCL11,CCL19,CCL4
GO:0002684	Positive regulation of immune system process	9	949	0.93	0.00025	9606.ENSP00000240618,9606.ENSP00000299663,9606.ENSP00000305651,9606.ENSP00000308815,9606.ENSP00000342681,9606.ENSP00000358490,9606.ENSP00000359488,9606.ENSP00000393566,9606.ENSP00000482259	KLRK1,CLEC4E,CXCL10,CCL19,CD5,CD2,GBP5,HLA-DPA1,CCL4
GO:0019221	Cytokine-mediated signaling pathway	8	678	1.02	0.00025	9606.ENSP00000305651,9606.ENSP00000306884,9606.ENSP00000308815,9606.ENSP00000354822,9606.ENSP00000354901,9606.ENSP00000384053,9606.ENSP00000393566,9606.ENSP00000482259	CXCL10,CXCL11,CCL19,XAF1,CXCL9,CSF2RB,HLA-DPA1,CCL4
GO:0001819	Positive regulation of cytokine production	7	461	1.13	0.00029	9606.ENSP00000240618,9606.ENSP00000259396,9606.ENSP00000299663,9606.ENSP00000308815,9606.ENSP00000358490,9606.ENSP00000359488,9606.ENSP00000393566	KLRK1,ORM1,CLEC4E,CCL19,CD2,GBP5,HLA-DPA1
GO:0019730	Antimicrobial humoral response	5	160	1.44	0.00048	9606.ENSP00000261267,9606.ENSP00000305651,9606.ENSP00000306884,9606.ENSP00000308815,9606.ENSP00000354901	LYZ,CXCL10,CXCL11,CCL19,CXCL9
GO:0050900	Leukocyte migration	6	316	1.23	0.00056	9606.ENSP00000305651,9606.ENSP00000306884,9606.ENSP00000308815,9606.ENSP00000354901,9606.ENSP00000358490,9606.ENSP00000482259	CXCL10,CXCL11,CCL19,CXCL9,CD2,CCL4
GO:0034341	Response to interferon-gamma	5	182	1.39	0.00082	9606.ENSP00000308815,9606.ENSP00000359488,9606.ENSP00000366249,9606.ENSP00000393566,9606.ENSP00000482259	CCL19,GBP5,UBD,HLA-DPA1,CCL4
GO:1901623	Regulation of lymphocyte chemotaxis	3	27	1.99	0.0022	9606.ENSP00000240618,9606.ENSP00000305651,9606.ENSP00000482259	KLRK1,CXCL10,CCL4
GO:0002252	Immune effector process	8	969	0.87	0.0028	9606.ENSP00000240618,9606.ENSP00000255409,9606.ENSP00000259396,9606.ENSP00000261267,9606.ENSP00000299663,9606.ENSP00000305651,9606.ENSP00000354901,9606.ENSP00000357022	KLRK1,CHI3L1,ORM1,LYZ,CLEC4E,CXCL10,CXCL9,SLAMF7
GO:0061844	Antimicrobial humoral immune response mediated by antimicrobial peptide	4	113	1.5	0.0035	9606.ENSP00000305651,9606.ENSP00000306884,9606.ENSP00000308815,9606.ENSP00000354901	CXCL10,CXCL11,CCL19,CXCL9
GO:0002688	Regulation of leukocyte chemotaxis	4	124	1.46	0.0048	9606.ENSP00000240618,9606.ENSP00000305651,9606.ENSP00000308815,9606.ENSP00000482259	KLRK1,CXCL10,CCL19,CCL4
GO:0051928	Positive regulation of calcium ion transport	4	125	1.45	0.0049	9606.ENSP00000305651,9606.ENSP00000306884,9606.ENSP00000354901,9606.ENSP00000482259	CXCL10,CXCL11,CXCL9,CCL4
GO:0007166	Cell surface receptor signaling pathway	11	2325	0.62	0.0052	9606.ENSP00000240618,9606.ENSP00000299663,9606.ENSP00000305651,9606.ENSP00000306884,9606.ENSP00000308815,9606.ENSP00000354822,9606.ENSP00000354901,9606.ENSP00000358490,9606.ENSP00000384053,9606.ENSP00000393566,9606.ENSP00000482259	KLRK1,CLEC4E,CXCL10,CXCL11,CCL19,XAF1,CXCL9,CD2,CSF2RB,HLA-DPA1,CCL4
GO:0051282	Regulation of sequestering of calcium ion	4	134	1.42	0.0058	9606.ENSP00000305651,9606.ENSP00000306884,9606.ENSP00000308815,9606.ENSP00000354901	CXCL10,CXCL11,CCL19,CXCL9
GO:0032103	Positive regulation of response to external stimulus	6	511	1.02	0.0059	9606.ENSP00000240618,9606.ENSP00000299663,9606.ENSP00000305651,9606.ENSP00000308815,9606.ENSP00000359488,9606.ENSP00000482259	KLRK1,CLEC4E,CXCL10,CCL19,GBP5,CCL4
GO:0050896	Response to stimulus	19	8046	0.32	0.0059	9606.ENSP00000240618,9606.ENSP00000255409,9606.ENSP00000259396,9606.ENSP00000261267,9606.ENSP00000299663,9606.ENSP00000305651,9606.ENSP00000306884,9606.ENSP00000308815,9606.ENSP00000342681,9606.ENSP00000354822,9606.ENSP00000354901,9606.ENSP00000357022,9606.ENSP00000358490,9606.ENSP00000359488,9606.ENSP00000366249,9606.ENSP00000369757,9606.ENSP00000384053,9606.ENSP00000393566,9606.ENSP00000482259	KLRK1,CHI3L1,ORM1,LYZ,CLEC4E,CXCL10,CXCL11,CCL19,CD5,XAF1,CXCL9,SLAMF7,CD2,GBP5,UBD,RPS6,CSF2RB,HLA-DPA1,CCL4
GO:0051281	Positive regulation of release of sequestered calcium ion into cytosol	3	42	1.8	0.0059	9606.ENSP00000305651,9606.ENSP00000306884,9606.ENSP00000354901	CXCL10,CXCL11,CXCL9
GO:0071310	Cellular response to organic substance	11	2369	0.62	0.0059	9606.ENSP00000240618,9606.ENSP00000255409,9606.ENSP00000305651,9606.ENSP00000306884,9606.ENSP00000308815,9606.ENSP00000354822,9606.ENSP00000354901,9606.ENSP00000359488,9606.ENSP00000384053,9606.ENSP00000393566,9606.ENSP00000482259	KLRK1,CHI3L1,CXCL10,CXCL11,CCL19,XAF1,CXCL9,GBP5,CSF2RB,HLA-DPA1,CCL4
GO:0032496	Response to lipopolysaccharide	5	313	1.15	0.0077	9606.ENSP00000240618,9606.ENSP00000305651,9606.ENSP00000306884,9606.ENSP00000354901,9606.ENSP00000384053	KLRK1,CXCL10,CXCL11,CXCL9,CSF2RB
GO:0010033	Response to organic substance	12	3011	0.55	0.0083	9606.ENSP00000240618,9606.ENSP00000255409,9606.ENSP00000305651,9606.ENSP00000306884,9606.ENSP00000308815,9606.ENSP00000354822,9606.ENSP00000354901,9606.ENSP00000359488,9606.ENSP00000366249,9606.ENSP00000384053,9606.ENSP00000393566,9606.ENSP00000482259	KLRK1,CHI3L1,CXCL10,CXCL11,CCL19,XAF1,CXCL9,GBP5,UBD,CSF2RB,HLA-DPA1,CCL4
GO:0050863	Regulation of t cell activation	5	329	1.13	0.0094	9606.ENSP00000240618,9606.ENSP00000308815,9606.ENSP00000342681,9606.ENSP00000358490,9606.ENSP00000393566	KLRK1,CCL19,CD5,CD2,HLA-DPA1
GO:0002696	Positive regulation of leukocyte activation	5	332	1.13	0.0095	9606.ENSP00000240618,9606.ENSP00000308815,9606.ENSP00000342681,9606.ENSP00000358490,9606.ENSP00000393566	KLRK1,CCL19,CD5,CD2,HLA-DPA1
GO:0071346	Cellular response to interferon-gamma	4	161	1.34	0.0097	9606.ENSP00000308815,9606.ENSP00000359488,9606.ENSP00000393566,9606.ENSP00000482259	CCL19,GBP5,HLA-DPA1,CCL4
GO:0031295	T cell costimulation	3	55	1.69	0.011	9606.ENSP00000240618,9606.ENSP00000308815,9606.ENSP00000342681	KLRK1,CCL19,CD5
GO:0030101	Natural killer cell activation	3	56	1.68	0.0112	9606.ENSP00000240618,9606.ENSP00000357022,9606.ENSP00000358490	KLRK1,SLAMF7,CD2
GO:0071222	Cellular response to lipopolysaccharide	4	185	1.28	0.0149	9606.ENSP00000240618,9606.ENSP00000305651,9606.ENSP00000306884,9606.ENSP00000354901	KLRK1,CXCL10,CXCL11,CXCL9
GO:0046649	Lymphocyte activation	5	390	1.06	0.0174	9606.ENSP00000240618,9606.ENSP00000299663,9606.ENSP00000308815,9606.ENSP00000357022,9606.ENSP00000358490	KLRK1,CLEC4E,CCL19,SLAMF7,CD2
GO:2000501	Regulation of natural killer cell chemotaxis	2	9	2.3	0.0174	9606.ENSP00000240618,9606.ENSP00000482259	KLRK1,CCL4
GO:0032729	Positive regulation of interferon-gamma production	3	70	1.58	0.0187	9606.ENSP00000240618,9606.ENSP00000358490,9606.ENSP00000393566	KLRK1,CD2,HLA-DPA1
GO:0048518	Positive regulation of biological process	16	6112	0.37	0.0197	9606.ENSP00000240618,9606.ENSP00000255409,9606.ENSP00000259396,9606.ENSP00000299663,9606.ENSP00000305651,9606.ENSP00000306884,9606.ENSP00000308815,9606.ENSP00000342681,9606.ENSP00000354901,9606.ENSP00000358490,9606.ENSP00000359488,9606.ENSP00000366249,9606.ENSP00000369757,9606.ENSP00000393566,9606.ENSP00000445675,9606.ENSP00000482259	KLRK1,CHI3L1,ORM1,CLEC4E,CXCL10,CXCL11,CCL19,CD5,CXCL9,CD2,GBP5,UBD,RPS6,HLA-DPA1,PRAME,CCL4
GO:0050870	Positive regulation of t cell activation	4	209	1.23	0.0213	9606.ENSP00000240618,9606.ENSP00000308815,9606.ENSP00000342681,9606.ENSP00000393566	KLRK1,CCL19,CD5,HLA-DPA1
GO:0048522	Positive regulation of cellular process	15	5579	0.38	0.0293	9606.ENSP00000240618,9606.ENSP00000255409,9606.ENSP00000299663,9606.ENSP00000305651,9606.ENSP00000306884,9606.ENSP00000308815,9606.ENSP00000342681,9606.ENSP00000354901,9606.ENSP00000358490,9606.ENSP00000359488,9606.ENSP00000366249,9606.ENSP00000369757,9606.ENSP00000393566,9606.ENSP00000445675,9606.ENSP00000482259	KLRK1,CHI3L1,CLEC4E,CXCL10,CXCL11,CCL19,CD5,CXCL9,CD2,GBP5,UBD,RPS6,HLA-DPA1,PRAME,CCL4
GO:0007165	Signal transduction	14	4876	0.41	0.0307	9606.ENSP00000240618,9606.ENSP00000255409,9606.ENSP00000299663,9606.ENSP00000305651,9606.ENSP00000306884,9606.ENSP00000308815,9606.ENSP00000342681,9606.ENSP00000354822,9606.ENSP00000354901,9606.ENSP00000358490,9606.ENSP00000369757,9606.ENSP00000384053,9606.ENSP00000393566,9606.ENSP00000482259	KLRK1,CHI3L1,CLEC4E,CXCL10,CXCL11,CCL19,CD5,XAF1,CXCL9,CD2,RPS6,CSF2RB,HLA-DPA1,CCL4
GO:0032760	Positive regulation of tumor necrosis factor production	3	88	1.48	0.0307	9606.ENSP00000259396,9606.ENSP00000308815,9606.ENSP00000358490	ORM1,CCL19,CD2
GO:0010818	T cell chemotaxis	2	15	2.07	0.0342	9606.ENSP00000305651,9606.ENSP00000306884	CXCL10,CXCL11
GO:0002690	Positive regulation of leukocyte chemotaxis	3	98	1.43	0.0393	9606.ENSP00000305651,9606.ENSP00000308815,9606.ENSP00000482259	CXCL10,CCL19,CCL4
GO:0034612	Response to tumor necrosis factor	4	269	1.12	0.0446	9606.ENSP00000255409,9606.ENSP00000308815,9606.ENSP00000366249,9606.ENSP00000482259	CHI3L1,CCL19,UBD,CCL4
