# Supplementary material for: Identification of a Gene Panel Predictive of Triple-Negative Breast Cancer Response to Neoadjuvant Chemotherapy Employing Transcriptomic and Functional Validation
Source: Int J Mol Sci. 2022 Sep 17;23(18):10901. doi: 10.3390/ijms231810901 (PMC9506546; doi:10.3390/ijms231810901)
Supplement: Supplementary file 1 [file ijms-23-10901-s001.zip › Table S6.xlsx]

## Sheet: enrichment.Process (3)
Table S6. Enriched GO processes in the 87 immune signature predicative of TNBC pCR
#term ID	term description	observed gene count	background gene count	strength	false discovery rate	matching proteins in your network (IDs)	matching proteins in your network (labels)
GO:0006955	Immune response	87	1588	1.09	1.99e-90	9606.ENSP00000203629,9606.ENSP00000221452,9606.ENSP00000225831,9606.ENSP00000229135,9606.ENSP00000234420,9606.ENSP00000242351,9606.ENSP00000250092,9606.ENSP00000259396,9606.ENSP00000261267,9606.ENSP00000261601,9606.ENSP00000262866,9606.ENSP00000264350,9606.ENSP00000265598,9606.ENSP00000276079,9606.ENSP00000286639,9606.ENSP00000289902,9606.ENSP00000292303,9606.ENSP00000295025,9606.ENSP00000296161,…	LAG3,RELB,CCL2,IFNG,MSH6,ZC3HAV1,CD68,ORM1,LYZ,USP14,SLA2,HERC5,LAMP3,NONO,BATF,FCER1G,CCR5,REL,DTX3L,HMGB2,C2,CLEC4E,CLEC4D,CLEC7A,IL12A,CXCL10,CXCL11,RASGRP1,HAVCR2,ICOS,ATRIP,TRIM25,RNF166,CCR8,CSF1,NFAM1,TUBB4B,LYAR,CLEC12A,IL27,PIK3CG,XRCC6,PARP9,DNAJC5,MPEG1,TIFA,TLR1,CD47,EXO1,NCF2,SLAMF7,CTSS,GBP5,GBP4,GBP1,CREG1,RNF19B,RC3H2,RAB14,SYK,ACTR2,KCNAB2,OPTN,DDX58,IL2RA,JAK2,CLEC6A,LYST,CCL25,…
GO:0006952	Defense response	69	1296	1.08	7.82e-60	9606.ENSP00000221452,9606.ENSP00000225831,9606.ENSP00000229135,9606.ENSP00000242351,9606.ENSP00000250092,9606.ENSP00000259396,9606.ENSP00000261267,9606.ENSP00000261601,9606.ENSP00000264350,9606.ENSP00000276079,9606.ENSP00000286639,9606.ENSP00000289902,9606.ENSP00000292303,9606.ENSP00000295025,9606.ENSP00000296161,9606.ENSP00000296503,9606.ENSP00000299367,9606.ENSP00000299663,9606.ENSP00000299665,…	RELB,CCL2,IFNG,ZC3HAV1,CD68,ORM1,LYZ,USP14,HERC5,NONO,BATF,FCER1G,CCR5,REL,DTX3L,HMGB2,C2,CLEC4E,CLEC4D,CLEC7A,IL12A,CXCL10,CXCL11,RASGRP1,HAVCR2,ATRIP,TRIM25,RNF166,CSF1,NFAM1,TUBB4B,LYAR,IL27,PIK3CG,XRCC6,PARP9,MPEG1,TIFA,TLR1,CD47,NCF2,SLAMF7,GBP5,GBP4,GBP1,RAB14,SYK,ACTR2,OPTN,DDX58,IL2RA,JAK2,CLEC6A,LYST,CCL25,CCL8,HLA-DRA,RAB27A,PTK2B,IFI30,TLR6,CXCR6,TNF,IL10,SERPINA1,GSDMD,TRAF3,IL12RB1,C…
GO:0098542	Defense response to other organism	59	900	1.17	4.35e-53	9606.ENSP00000221452,9606.ENSP00000225831,9606.ENSP00000229135,9606.ENSP00000242351,9606.ENSP00000261267,9606.ENSP00000261601,9606.ENSP00000264350,9606.ENSP00000276079,9606.ENSP00000286639,9606.ENSP00000289902,9606.ENSP00000295025,9606.ENSP00000296161,9606.ENSP00000296503,9606.ENSP00000299367,9606.ENSP00000299663,9606.ENSP00000299665,9606.ENSP00000302569,9606.ENSP00000303231,9606.ENSP00000305651,…	RELB,CCL2,IFNG,ZC3HAV1,LYZ,USP14,HERC5,NONO,BATF,FCER1G,REL,DTX3L,HMGB2,C2,CLEC4E,CLEC4D,CLEC7A,IL12A,CXCL10,HAVCR2,ATRIP,TRIM25,RNF166,CSF1,TUBB4B,LYAR,IL27,PIK3CG,XRCC6,PARP9,MPEG1,TIFA,TLR1,CD47,NCF2,SLAMF7,GBP5,GBP4,GBP1,RAB14,SYK,ACTR2,OPTN,DDX58,JAK2,CLEC6A,LYST,CCL25,CCL8,HLA-DRA,RAB27A,IFI30,TLR6,TNF,IL10,GSDMD,TRAF3,IL12RB1,CCL5
GO:0051707	Response to other organism	63	1256	1.05	3.78e-51	9606.ENSP00000221452,9606.ENSP00000225831,9606.ENSP00000229135,9606.ENSP00000242351,9606.ENSP00000250092,9606.ENSP00000261267,9606.ENSP00000261601,9606.ENSP00000264350,9606.ENSP00000276079,9606.ENSP00000286639,9606.ENSP00000289902,9606.ENSP00000292303,9606.ENSP00000295025,9606.ENSP00000296161,9606.ENSP00000296503,9606.ENSP00000299367,9606.ENSP00000299663,9606.ENSP00000299665,9606.ENSP00000302569,…	RELB,CCL2,IFNG,ZC3HAV1,CD68,LYZ,USP14,HERC5,NONO,BATF,FCER1G,CCR5,REL,DTX3L,HMGB2,C2,CLEC4E,CLEC4D,CLEC7A,IL12A,CXCL10,CXCL11,HAVCR2,ATRIP,TRIM25,RNF166,CSF1,TUBB4B,LYAR,IL27,PIK3CG,XRCC6,PARP9,MPEG1,TIFA,TLR1,CD47,NCF2,SLAMF7,GBP5,GBP4,GBP1,RAB14,SYK,ACTR2,OPTN,DDX58,JAK2,CLEC6A,LYST,CCL25,CCL8,HLA-DRA,RAB27A,PDCD1LG2,IFI30,TLR6,TNF,IL10,GSDMD,TRAF3,IL12RB1,CCL5
GO:0045087	Innate immune response	52	703	1.22	6.95e-48	9606.ENSP00000221452,9606.ENSP00000225831,9606.ENSP00000229135,9606.ENSP00000242351,9606.ENSP00000261601,9606.ENSP00000264350,9606.ENSP00000276079,9606.ENSP00000289902,9606.ENSP00000295025,9606.ENSP00000296161,9606.ENSP00000296503,9606.ENSP00000299367,9606.ENSP00000299663,9606.ENSP00000299665,9606.ENSP00000302569,9606.ENSP00000312002,9606.ENSP00000323099,9606.ENSP00000323889,9606.ENSP00000326095,…	RELB,CCL2,IFNG,ZC3HAV1,USP14,HERC5,NONO,FCER1G,REL,DTX3L,HMGB2,C2,CLEC4E,CLEC4D,CLEC7A,HAVCR2,ATRIP,TRIM25,RNF166,CSF1,TUBB4B,LYAR,IL27,PIK3CG,XRCC6,PARP9,MPEG1,TIFA,TLR1,CD47,NCF2,SLAMF7,GBP5,GBP4,GBP1,SYK,ACTR2,OPTN,DDX58,JAK2,CLEC6A,LYST,CCL25,CCL8,HLA-DRA,RAB27A,IFI30,TLR6,GSDMD,TRAF3,IL12RB1,CCL5
GO:0044419	Interspecies interaction between organisms	66	1899	0.89	6.55e-45	9606.ENSP00000221452,9606.ENSP00000225831,9606.ENSP00000229135,9606.ENSP00000234420,9606.ENSP00000242351,9606.ENSP00000250092,9606.ENSP00000261267,9606.ENSP00000261601,9606.ENSP00000264350,9606.ENSP00000276079,9606.ENSP00000286639,9606.ENSP00000289902,9606.ENSP00000292303,9606.ENSP00000295025,9606.ENSP00000296161,9606.ENSP00000296503,9606.ENSP00000299367,9606.ENSP00000299663,9606.ENSP00000299665,…	RELB,CCL2,IFNG,MSH6,ZC3HAV1,CD68,LYZ,USP14,HERC5,NONO,BATF,FCER1G,CCR5,REL,DTX3L,HMGB2,C2,CLEC4E,CLEC4D,CLEC7A,IL12A,CXCL10,CXCL11,HAVCR2,ATRIP,TRIM25,RNF166,CSF1,TUBB4B,LYAR,IL27,PIK3CG,XRCC6,PARP9,MPEG1,TIFA,TLR1,CD47,NCF2,SLAMF7,GBP5,GBP4,GBP1,RAB14,SYK,ACTR2,OPTN,DDX58,JAK2,CLEC6A,LYST,CCL25,CCL8,HLA-DRA,RAB27A,PDCD1LG2,IFI30,TLR6,CXCR6,TNF,IL10,GSDMD,TRAF3,IL12RB1,CCL5,LIG4
GO:0009605	Response to external stimulus	66	2310	0.81	1.22e-39	9606.ENSP00000221452,9606.ENSP00000225831,9606.ENSP00000229135,9606.ENSP00000242351,9606.ENSP00000250092,9606.ENSP00000261267,9606.ENSP00000261601,9606.ENSP00000264350,9606.ENSP00000276079,9606.ENSP00000286639,9606.ENSP00000289902,9606.ENSP00000292303,9606.ENSP00000295025,9606.ENSP00000296161,9606.ENSP00000296503,9606.ENSP00000299367,9606.ENSP00000299663,9606.ENSP00000299665,9606.ENSP00000302569,…	RELB,CCL2,IFNG,ZC3HAV1,CD68,LYZ,USP14,HERC5,NONO,BATF,FCER1G,CCR5,REL,DTX3L,HMGB2,C2,CLEC4E,CLEC4D,CLEC7A,IL12A,CXCL10,CXCL11,HAVCR2,ATRIP,TRIM25,RNF166,CCR8,CSF1,TUBB4B,LYAR,IL27,PIK3CG,XRCC6,PARP9,MPEG1,TIFA,TLR1,CD47,NCF2,SLAMF7,GBP5,GBP4,GBP1,RAB14,SYK,ACTR2,OPTN,DDX58,JAK2,CLEC6A,LYST,CCL25,CCL8,HLA-DRA,RAB27A,PTK2B,PDCD1LG2,IFI30,TLR6,CXCR6,TNF,IL10,GSDMD,TRAF3,IL12RB1,CCL5
GO:0006950	Response to stress	72	3485	0.67	4.55e-36	9606.ENSP00000221452,9606.ENSP00000225831,9606.ENSP00000229135,9606.ENSP00000234420,9606.ENSP00000242351,9606.ENSP00000250092,9606.ENSP00000259396,9606.ENSP00000261267,9606.ENSP00000261601,9606.ENSP00000264350,9606.ENSP00000276079,9606.ENSP00000286639,9606.ENSP00000289902,9606.ENSP00000292303,9606.ENSP00000295025,9606.ENSP00000296161,9606.ENSP00000296503,9606.ENSP00000299367,9606.ENSP00000299663,…	RELB,CCL2,IFNG,MSH6,ZC3HAV1,CD68,ORM1,LYZ,USP14,HERC5,NONO,BATF,FCER1G,CCR5,REL,DTX3L,HMGB2,C2,CLEC4E,CLEC4D,CLEC7A,IL12A,CXCL10,CXCL11,RASGRP1,HAVCR2,ATRIP,TRIM25,RNF166,CSF1,NFAM1,TUBB4B,LYAR,IL27,PIK3CG,XRCC6,PARP9,MPEG1,TIFA,TLR1,CD47,EXO1,NCF2,SLAMF7,GBP5,GBP4,GBP1,RAB14,SYK,ACTR2,OPTN,DDX58,IL2RA,JAK2,CLEC6A,LYST,CCL25,CCL8,HLA-DRA,RAB27A,PTK2B,IFI30,TLR6,CXCR6,TNF,IL10,SERPINA1,GSDMD,TRAF3…
GO:0002252	Immune effector process	47	969	1.04	2.45e-34	9606.ENSP00000221452,9606.ENSP00000229135,9606.ENSP00000234420,9606.ENSP00000242351,9606.ENSP00000250092,9606.ENSP00000259396,9606.ENSP00000261267,9606.ENSP00000262866,9606.ENSP00000264350,9606.ENSP00000286639,9606.ENSP00000289902,9606.ENSP00000296161,9606.ENSP00000299367,9606.ENSP00000299663,9606.ENSP00000299665,9606.ENSP00000303231,9606.ENSP00000305651,9606.ENSP00000310244,9606.ENSP00000312002,…	RELB,IFNG,MSH6,ZC3HAV1,CD68,ORM1,LYZ,SLA2,HERC5,BATF,FCER1G,DTX3L,C2,CLEC4E,CLEC4D,IL12A,CXCL10,RASGRP1,HAVCR2,ATRIP,TRIM25,NFAM1,TUBB4B,CLEC12A,PIK3CG,XRCC6,PARP9,DNAJC5,CD47,EXO1,SLAMF7,CTSS,GBP1,CREG1,RC3H2,RAB14,SYK,ACTR2,KCNAB2,DDX58,LYST,RAB27A,PTK2B,DSN1,SERPINA1,GSDMD,LIG4
GO:0045321	Leukocyte activation	46	929	1.05	7.82e-34	9606.ENSP00000203629,9606.ENSP00000221452,9606.ENSP00000229135,9606.ENSP00000234420,9606.ENSP00000250092,9606.ENSP00000259396,9606.ENSP00000261267,9606.ENSP00000262866,9606.ENSP00000286639,9606.ENSP00000289902,9606.ENSP00000299663,9606.ENSP00000299665,9606.ENSP00000302569,9606.ENSP00000303231,9606.ENSP00000310244,9606.ENSP00000312002,9606.ENSP00000323099,9606.ENSP00000327513,9606.ENSP00000333680,…	LAG3,RELB,IFNG,MSH6,CD68,ORM1,LYZ,SLA2,BATF,FCER1G,CLEC4E,CLEC4D,CLEC7A,IL12A,RASGRP1,HAVCR2,ATRIP,CSF1,NFAM1,TUBB4B,CLEC12A,PIK3CG,XRCC6,DNAJC5,TLR1,CD47,EXO1,SLAMF7,CTSS,CREG1,RC3H2,RAB14,SYK,ACTR2,KCNAB2,JAK2,RAB27A,PTK2B,TLR6,DSN1,TNF,IL10,SERPINA1,GSDMD,CCL5,LIG4
GO:0001775	Cell activation	47	1075	0.99	1.98e-32	9606.ENSP00000203629,9606.ENSP00000221452,9606.ENSP00000229135,9606.ENSP00000234420,9606.ENSP00000250092,9606.ENSP00000259396,9606.ENSP00000261267,9606.ENSP00000262866,9606.ENSP00000286639,9606.ENSP00000289902,9606.ENSP00000299663,9606.ENSP00000299665,9606.ENSP00000302569,9606.ENSP00000303231,9606.ENSP00000305651,9606.ENSP00000310244,9606.ENSP00000312002,9606.ENSP00000323099,9606.ENSP00000327513,…	LAG3,RELB,IFNG,MSH6,CD68,ORM1,LYZ,SLA2,BATF,FCER1G,CLEC4E,CLEC4D,CLEC7A,IL12A,CXCL10,RASGRP1,HAVCR2,ATRIP,CSF1,NFAM1,TUBB4B,CLEC12A,PIK3CG,XRCC6,DNAJC5,TLR1,CD47,EXO1,SLAMF7,CTSS,CREG1,RC3H2,RAB14,SYK,ACTR2,KCNAB2,JAK2,RAB27A,PTK2B,TLR6,DSN1,TNF,IL10,SERPINA1,GSDMD,CCL5,LIG4
GO:0002682	Regulation of immune system process	51	1514	0.88	9.9e-31	9606.ENSP00000203629,9606.ENSP00000221452,9606.ENSP00000225831,9606.ENSP00000229135,9606.ENSP00000242351,9606.ENSP00000250092,9606.ENSP00000259396,9606.ENSP00000262866,9606.ENSP00000264350,9606.ENSP00000276079,9606.ENSP00000289902,9606.ENSP00000296161,9606.ENSP00000296503,9606.ENSP00000299367,9606.ENSP00000299663,9606.ENSP00000299665,9606.ENSP00000302569,9606.ENSP00000303231,9606.ENSP00000305651,…	LAG3,RELB,CCL2,IFNG,ZC3HAV1,CD68,ORM1,SLA2,HERC5,NONO,FCER1G,DTX3L,HMGB2,C2,CLEC4E,CLEC4D,CLEC7A,IL12A,CXCL10,RASGRP1,HAVCR2,ICOS,ATRIP,CSF1,NFAM1,IL27,XRCC6,PARP9,CD47,SLAMF7,GBP5,GBP1,RC3H2,SYK,ACTR2,DDX58,IL2RA,JAK2,CLEC6A,CCL25,CCL8,HLA-DRA,PTK2B,PDCD1LG2,TLR6,HLA-DOB,TNF,IL10,TRAF3,IL12RB1,CCL5
GO:0006954	Inflammatory response	34	515	1.17	2.34e-27	9606.ENSP00000221452,9606.ENSP00000225831,9606.ENSP00000229135,9606.ENSP00000250092,9606.ENSP00000259396,9606.ENSP00000261267,9606.ENSP00000289902,9606.ENSP00000292303,9606.ENSP00000295025,9606.ENSP00000296503,9606.ENSP00000302569,9606.ENSP00000305651,9606.ENSP00000306884,9606.ENSP00000310244,9606.ENSP00000312002,9606.ENSP00000323099,9606.ENSP00000327513,9606.ENSP00000333680,9606.ENSP00000349365,…	RELB,CCL2,IFNG,CD68,ORM1,LYZ,FCER1G,CCR5,REL,HMGB2,CLEC7A,CXCL10,CXCL11,RASGRP1,HAVCR2,ATRIP,CSF1,NFAM1,IL27,PIK3CG,TLR1,CD47,GBP5,SYK,IL2RA,JAK2,CCL25,CCL8,TLR6,CXCR6,TNF,SERPINA1,GSDMD,CCL5
GO:0002684	Positive regulation of immune system process	40	949	0.98	5.5e-26	9606.ENSP00000203629,9606.ENSP00000221452,9606.ENSP00000225831,9606.ENSP00000229135,9606.ENSP00000242351,9606.ENSP00000262866,9606.ENSP00000276079,9606.ENSP00000289902,9606.ENSP00000296503,9606.ENSP00000299367,9606.ENSP00000299663,9606.ENSP00000299665,9606.ENSP00000302569,9606.ENSP00000303231,9606.ENSP00000305651,9606.ENSP00000310244,9606.ENSP00000312002,9606.ENSP00000319476,9606.ENSP00000323099,…	LAG3,RELB,CCL2,IFNG,ZC3HAV1,SLA2,NONO,FCER1G,HMGB2,C2,CLEC4E,CLEC4D,CLEC7A,IL12A,CXCL10,RASGRP1,HAVCR2,ICOS,ATRIP,CSF1,NFAM1,XRCC6,PARP9,CD47,GBP5,RC3H2,SYK,ACTR2,DDX58,IL2RA,CLEC6A,CCL8,HLA-DRA,PTK2B,PDCD1LG2,TLR6,TNF,IL10,IL12RB1,CCL5
GO:0002274	Myeloid leukocyte activation	34	585	1.12	1.16e-25	9606.ENSP00000221452,9606.ENSP00000229135,9606.ENSP00000250092,9606.ENSP00000259396,9606.ENSP00000261267,9606.ENSP00000286639,9606.ENSP00000289902,9606.ENSP00000299665,9606.ENSP00000310244,9606.ENSP00000312002,9606.ENSP00000323099,9606.ENSP00000327513,9606.ENSP00000333680,9606.ENSP00000341289,9606.ENSP00000347916,9606.ENSP00000352121,9606.ENSP00000352257,9606.ENSP00000354111,9606.ENSP00000354932,…	RELB,IFNG,CD68,ORM1,LYZ,BATF,FCER1G,CLEC4D,RASGRP1,HAVCR2,ATRIP,CSF1,NFAM1,TUBB4B,CLEC12A,PIK3CG,XRCC6,DNAJC5,TLR1,CD47,CTSS,CREG1,RAB14,SYK,ACTR2,KCNAB2,JAK2,RAB27A,TLR6,DSN1,TNF,SERPINA1,GSDMD,CCL5
GO:0002366	Leukocyte activation involved in immune response	34	626	1.09	9.22e-25	9606.ENSP00000221452,9606.ENSP00000229135,9606.ENSP00000234420,9606.ENSP00000250092,9606.ENSP00000259396,9606.ENSP00000261267,9606.ENSP00000286639,9606.ENSP00000289902,9606.ENSP00000299663,9606.ENSP00000299665,9606.ENSP00000310244,9606.ENSP00000312002,9606.ENSP00000323099,9606.ENSP00000333680,9606.ENSP00000341289,9606.ENSP00000347916,9606.ENSP00000352121,9606.ENSP00000352257,9606.ENSP00000354111,…	RELB,IFNG,MSH6,CD68,ORM1,LYZ,BATF,FCER1G,CLEC4E,CLEC4D,RASGRP1,HAVCR2,ATRIP,NFAM1,TUBB4B,CLEC12A,PIK3CG,XRCC6,DNAJC5,CD47,EXO1,CTSS,CREG1,RC3H2,RAB14,SYK,ACTR2,KCNAB2,RAB27A,PTK2B,DSN1,SERPINA1,GSDMD,LIG4
GO:0032101	Regulation of response to external stimulus	39	1013	0.94	7.33e-24	9606.ENSP00000203629,9606.ENSP00000221452,9606.ENSP00000225831,9606.ENSP00000229135,9606.ENSP00000242351,9606.ENSP00000261601,9606.ENSP00000264350,9606.ENSP00000276079,9606.ENSP00000289902,9606.ENSP00000296161,9606.ENSP00000296503,9606.ENSP00000299663,9606.ENSP00000299665,9606.ENSP00000302569,9606.ENSP00000303231,9606.ENSP00000305651,9606.ENSP00000310244,9606.ENSP00000312002,9606.ENSP00000323099,…	LAG3,RELB,CCL2,IFNG,ZC3HAV1,USP14,HERC5,NONO,FCER1G,DTX3L,HMGB2,CLEC4E,CLEC4D,CLEC7A,IL12A,CXCL10,RASGRP1,HAVCR2,ATRIP,CSF1,IL27,PIK3CG,XRCC6,PARP9,CD47,GBP5,SYK,OPTN,DDX58,IL2RA,JAK2,CLEC6A,PTK2B,TLR6,TNF,IL10,TRAF3,IL12RB1,CCL5
GO:0031347	Regulation of defense response	34	674	1.05	8.12e-24	9606.ENSP00000203629,9606.ENSP00000221452,9606.ENSP00000229135,9606.ENSP00000242351,9606.ENSP00000264350,9606.ENSP00000276079,9606.ENSP00000289902,9606.ENSP00000296161,9606.ENSP00000296503,9606.ENSP00000299663,9606.ENSP00000299665,9606.ENSP00000302569,9606.ENSP00000303231,9606.ENSP00000310244,9606.ENSP00000312002,9606.ENSP00000323099,9606.ENSP00000349365,9606.ENSP00000352121,9606.ENSP00000352257,…	LAG3,RELB,IFNG,ZC3HAV1,HERC5,NONO,FCER1G,DTX3L,HMGB2,CLEC4E,CLEC4D,CLEC7A,IL12A,RASGRP1,HAVCR2,ATRIP,IL27,PIK3CG,XRCC6,PARP9,CD47,GBP5,SYK,OPTN,DDX58,IL2RA,JAK2,CLEC6A,TLR6,TNF,IL10,TRAF3,IL12RB1,CCL5
GO:0002250	Adaptive immune response	27	317	1.28	8.66e-24	9606.ENSP00000203629,9606.ENSP00000221452,9606.ENSP00000229135,9606.ENSP00000234420,9606.ENSP00000262866,9606.ENSP00000265598,9606.ENSP00000286639,9606.ENSP00000289902,9606.ENSP00000299367,9606.ENSP00000299665,9606.ENSP00000303231,9606.ENSP00000312002,9606.ENSP00000323099,9606.ENSP00000352121,9606.ENSP00000355506,9606.ENSP00000357022,9606.ENSP00000357981,9606.ENSP00000362555,9606.ENSP00000364907,…	LAG3,RELB,IFNG,MSH6,SLA2,LAMP3,BATF,FCER1G,C2,CLEC4D,IL12A,HAVCR2,ATRIP,PIK3CG,EXO1,SLAMF7,CTSS,RNF19B,SYK,JAK2,CLEC6A,HLA-DRA,RAB27A,PTK2B,PDCD1LG2,HLA-DOB,LIG4
GO:0001817	Regulation of cytokine production	34	742	1.01	1.51e-22	9606.ENSP00000203629,9606.ENSP00000221452,9606.ENSP00000229135,9606.ENSP00000242351,9606.ENSP00000259396,9606.ENSP00000264350,9606.ENSP00000289902,9606.ENSP00000295025,9606.ENSP00000296503,9606.ENSP00000299663,9606.ENSP00000302569,9606.ENSP00000303231,9606.ENSP00000310244,9606.ENSP00000312002,9606.ENSP00000323099,9606.ENSP00000323889,9606.ENSP00000333680,9606.ENSP00000349365,9606.ENSP00000352257,…	LAG3,RELB,IFNG,ZC3HAV1,ORM1,HERC5,FCER1G,REL,HMGB2,CLEC4E,CLEC7A,IL12A,RASGRP1,HAVCR2,ATRIP,TRIM25,NFAM1,IL27,XRCC6,TLR1,CD47,GBP5,GBP1,SYK,DDX58,JAK2,CLEC6A,PDCD1LG2,TLR6,TNF,IL10,GSDMD,TRAF3,IL12RB1
GO:0002831	Regulation of response to biotic stimulus	28	406	1.19	1.84e-22	9606.ENSP00000203629,9606.ENSP00000221452,9606.ENSP00000229135,9606.ENSP00000242351,9606.ENSP00000264350,9606.ENSP00000276079,9606.ENSP00000289902,9606.ENSP00000296161,9606.ENSP00000296503,9606.ENSP00000299663,9606.ENSP00000299665,9606.ENSP00000303231,9606.ENSP00000310244,9606.ENSP00000312002,9606.ENSP00000323099,9606.ENSP00000349365,9606.ENSP00000352257,9606.ENSP00000353512,9606.ENSP00000359488,…	LAG3,RELB,IFNG,ZC3HAV1,HERC5,NONO,FCER1G,DTX3L,HMGB2,CLEC4E,CLEC4D,IL12A,RASGRP1,HAVCR2,ATRIP,IL27,XRCC6,PARP9,GBP5,SYK,OPTN,DDX58,IL2RA,JAK2,CLEC6A,TRAF3,IL12RB1,CCL5
GO:0002443	Leukocyte mediated immunity	32	641	1.05	4.32e-22	9606.ENSP00000234420,9606.ENSP00000250092,9606.ENSP00000259396,9606.ENSP00000261267,9606.ENSP00000262866,9606.ENSP00000286639,9606.ENSP00000289902,9606.ENSP00000299367,9606.ENSP00000299665,9606.ENSP00000303231,9606.ENSP00000310244,9606.ENSP00000323099,9606.ENSP00000333680,9606.ENSP00000341289,9606.ENSP00000347916,9606.ENSP00000352121,9606.ENSP00000352257,9606.ENSP00000354111,9606.ENSP00000355361,…	MSH6,CD68,ORM1,LYZ,SLA2,BATF,FCER1G,C2,CLEC4D,IL12A,RASGRP1,ATRIP,NFAM1,TUBB4B,CLEC12A,PIK3CG,XRCC6,DNAJC5,CD47,EXO1,SLAMF7,CTSS,CREG1,RAB14,ACTR2,KCNAB2,LYST,RAB27A,DSN1,SERPINA1,GSDMD,LIG4
GO:0050776	Regulation of immune response	34	896	0.93	4.71e-20	9606.ENSP00000203629,9606.ENSP00000221452,9606.ENSP00000229135,9606.ENSP00000262866,9606.ENSP00000276079,9606.ENSP00000289902,9606.ENSP00000296503,9606.ENSP00000299367,9606.ENSP00000299663,9606.ENSP00000299665,9606.ENSP00000303231,9606.ENSP00000310244,9606.ENSP00000312002,9606.ENSP00000323099,9606.ENSP00000333680,9606.ENSP00000349365,9606.ENSP00000352257,9606.ENSP00000353512,9606.ENSP00000355361,…	LAG3,RELB,IFNG,SLA2,NONO,FCER1G,HMGB2,C2,CLEC4E,CLEC4D,IL12A,RASGRP1,HAVCR2,ATRIP,NFAM1,IL27,XRCC6,PARP9,CD47,SLAMF7,GBP5,GBP1,RC3H2,SYK,ACTR2,DDX58,IL2RA,JAK2,CLEC6A,HLA-DRA,TNF,IL10,IL12RB1,CCL5
GO:0032103	Positive regulation of response to external stimulus	28	511	1.09	6.2e-20	9606.ENSP00000203629,9606.ENSP00000221452,9606.ENSP00000229135,9606.ENSP00000242351,9606.ENSP00000276079,9606.ENSP00000289902,9606.ENSP00000296503,9606.ENSP00000299663,9606.ENSP00000299665,9606.ENSP00000302569,9606.ENSP00000303231,9606.ENSP00000305651,9606.ENSP00000310244,9606.ENSP00000312002,9606.ENSP00000327513,9606.ENSP00000352121,9606.ENSP00000352257,9606.ENSP00000353512,9606.ENSP00000355361,…	LAG3,RELB,IFNG,ZC3HAV1,NONO,FCER1G,HMGB2,CLEC4E,CLEC4D,CLEC7A,IL12A,CXCL10,RASGRP1,HAVCR2,CSF1,PIK3CG,XRCC6,PARP9,CD47,GBP5,SYK,OPTN,JAK2,CLEC6A,PTK2B,TLR6,TNF,CCL5
GO:0048584	Positive regulation of response to stimulus	48	2257	0.68	6.23e-20	9606.ENSP00000203629,9606.ENSP00000221452,9606.ENSP00000225831,9606.ENSP00000229135,9606.ENSP00000242351,9606.ENSP00000262866,9606.ENSP00000276079,9606.ENSP00000289902,9606.ENSP00000295025,9606.ENSP00000296161,9606.ENSP00000296503,9606.ENSP00000299367,9606.ENSP00000299663,9606.ENSP00000299665,9606.ENSP00000302569,9606.ENSP00000303231,9606.ENSP00000305651,9606.ENSP00000310244,9606.ENSP00000312002,…	LAG3,RELB,CCL2,IFNG,ZC3HAV1,SLA2,NONO,FCER1G,REL,DTX3L,HMGB2,C2,CLEC4E,CLEC4D,CLEC7A,IL12A,CXCL10,RASGRP1,HAVCR2,ICOS,ATRIP,TRIM25,CSF1,NFAM1,PIK3CG,XRCC6,PARP9,TIFA,TLR1,CD47,GBP5,RC3H2,SYK,ACTR2,OPTN,DDX58,JAK2,CLEC6A,CCL25,CCL8,HLA-DRA,PTK2B,TLR6,TNF,IL10,TRAF3,IL12RB1,CCL5
GO:0031349	Positive regulation of defense response	25	367	1.19	1.15e-19	9606.ENSP00000203629,9606.ENSP00000221452,9606.ENSP00000229135,9606.ENSP00000242351,9606.ENSP00000276079,9606.ENSP00000289902,9606.ENSP00000296503,9606.ENSP00000299663,9606.ENSP00000299665,9606.ENSP00000302569,9606.ENSP00000303231,9606.ENSP00000310244,9606.ENSP00000312002,9606.ENSP00000352121,9606.ENSP00000352257,9606.ENSP00000353512,9606.ENSP00000355361,9606.ENSP00000359488,9606.ENSP00000364907,…	LAG3,RELB,IFNG,ZC3HAV1,NONO,FCER1G,HMGB2,CLEC4E,CLEC4D,CLEC7A,IL12A,RASGRP1,HAVCR2,PIK3CG,XRCC6,PARP9,CD47,GBP5,SYK,OPTN,JAK2,CLEC6A,TLR6,TNF,CCL5
GO:0009617	Response to bacterium	29	634	1.01	9.96e-19	9606.ENSP00000225831,9606.ENSP00000250092,9606.ENSP00000261267,9606.ENSP00000289902,9606.ENSP00000292303,9606.ENSP00000296503,9606.ENSP00000299663,9606.ENSP00000299665,9606.ENSP00000303231,9606.ENSP00000305651,9606.ENSP00000306884,9606.ENSP00000312002,9606.ENSP00000349365,9606.ENSP00000354335,9606.ENSP00000354932,9606.ENSP00000355361,9606.ENSP00000359488,9606.ENSP00000359490,9606.ENSP00000362946,…	CCL2,CD68,LYZ,FCER1G,CCR5,HMGB2,CLEC4E,CLEC4D,IL12A,CXCL10,CXCL11,HAVCR2,IL27,MPEG1,TLR1,CD47,GBP5,GBP4,RAB14,SYK,OPTN,JAK2,LYST,PDCD1LG2,TLR6,TNF,IL10,GSDMD,CCL5
GO:0034097	Response to cytokine	35	1101	0.85	2.05e-18	9606.ENSP00000221452,9606.ENSP00000225831,9606.ENSP00000229135,9606.ENSP00000265598,9606.ENSP00000286639,9606.ENSP00000289902,9606.ENSP00000292303,9606.ENSP00000295025,9606.ENSP00000303231,9606.ENSP00000305651,9606.ENSP00000306884,9606.ENSP00000323099,9606.ENSP00000323889,9606.ENSP00000326432,9606.ENSP00000327513,9606.ENSP00000349365,9606.ENSP00000355361,9606.ENSP00000359488,9606.ENSP00000359490,…	RELB,CCL2,IFNG,LAMP3,BATF,FCER1G,CCR5,REL,IL12A,CXCL10,CXCL11,ATRIP,TRIM25,CCR8,CSF1,IL27,CD47,GBP5,GBP4,GBP1,SYK,ACTR2,IL2RA,JAK2,CCL25,CCL8,HLA-DRA,PTK2B,IFI30,CXCR6,TNF,IL10,TRAF3,IL12RB1,CCL5
GO:0002275	Myeloid cell activation involved in immune response	26	522	1.05	2.3e-17	9606.ENSP00000229135,9606.ENSP00000250092,9606.ENSP00000259396,9606.ENSP00000261267,9606.ENSP00000289902,9606.ENSP00000299665,9606.ENSP00000310244,9606.ENSP00000312002,9606.ENSP00000323099,9606.ENSP00000333680,9606.ENSP00000341289,9606.ENSP00000347916,9606.ENSP00000352121,9606.ENSP00000352257,9606.ENSP00000354111,9606.ENSP00000355361,9606.ENSP00000357981,9606.ENSP00000359540,9606.ENSP00000362946,…	IFNG,CD68,ORM1,LYZ,FCER1G,CLEC4D,RASGRP1,HAVCR2,ATRIP,NFAM1,TUBB4B,CLEC12A,PIK3CG,XRCC6,DNAJC5,CD47,CTSS,CREG1,RAB14,SYK,ACTR2,KCNAB2,RAB27A,DSN1,SERPINA1,GSDMD
GO:0050778	Positive regulation of immune response	27	607	1	5.95e-17	9606.ENSP00000203629,9606.ENSP00000221452,9606.ENSP00000229135,9606.ENSP00000262866,9606.ENSP00000276079,9606.ENSP00000289902,9606.ENSP00000296503,9606.ENSP00000299367,9606.ENSP00000299663,9606.ENSP00000299665,9606.ENSP00000303231,9606.ENSP00000310244,9606.ENSP00000312002,9606.ENSP00000323099,9606.ENSP00000333680,9606.ENSP00000352257,9606.ENSP00000353512,9606.ENSP00000359488,9606.ENSP00000362774,…	LAG3,RELB,IFNG,SLA2,NONO,FCER1G,HMGB2,C2,CLEC4E,CLEC4D,IL12A,RASGRP1,HAVCR2,ATRIP,NFAM1,XRCC6,PARP9,GBP5,RC3H2,SYK,ACTR2,DDX58,CLEC6A,HLA-DRA,TNF,IL12RB1,CCL5
GO:0019221	Cytokine-mediated signaling pathway	28	678	0.97	6.89e-17	9606.ENSP00000225831,9606.ENSP00000229135,9606.ENSP00000286639,9606.ENSP00000289902,9606.ENSP00000292303,9606.ENSP00000303231,9606.ENSP00000305651,9606.ENSP00000306884,9606.ENSP00000323099,9606.ENSP00000323889,9606.ENSP00000326432,9606.ENSP00000327513,9606.ENSP00000349365,9606.ENSP00000359504,9606.ENSP00000364907,9606.ENSP00000369293,9606.ENSP00000371067,9606.ENSP00000375086,9606.ENSP00000378118,…	CCL2,IFNG,BATF,FCER1G,CCR5,IL12A,CXCL10,CXCL11,ATRIP,TRIM25,CCR8,CSF1,IL27,GBP1,SYK,IL2RA,JAK2,CCL25,CCL8,HLA-DRA,PTK2B,IFI30,CXCR6,TNF,IL10,TRAF3,IL12RB1,CCL5
GO:0080134	Regulation of response to stress	37	1437	0.76	9.22e-17	9606.ENSP00000203629,9606.ENSP00000221452,9606.ENSP00000229135,9606.ENSP00000242351,9606.ENSP00000261601,9606.ENSP00000264350,9606.ENSP00000276079,9606.ENSP00000289902,9606.ENSP00000296161,9606.ENSP00000296503,9606.ENSP00000299663,9606.ENSP00000299665,9606.ENSP00000302569,9606.ENSP00000303231,9606.ENSP00000310244,9606.ENSP00000312002,9606.ENSP00000323099,9606.ENSP00000349365,9606.ENSP00000352121,…	LAG3,RELB,IFNG,ZC3HAV1,USP14,HERC5,NONO,FCER1G,DTX3L,HMGB2,CLEC4E,CLEC4D,CLEC7A,IL12A,RASGRP1,HAVCR2,ATRIP,IL27,PIK3CG,XRCC6,PARP9,CD47,GBP5,SYK,ACTR2,OPTN,DDX58,IL2RA,JAK2,CLEC6A,PTK2B,TLR6,TNF,IL10,TRAF3,IL12RB1,CCL5
GO:0071345	Cellular response to cytokine stimulus	32	1013	0.85	1.83e-16	9606.ENSP00000225831,9606.ENSP00000229135,9606.ENSP00000286639,9606.ENSP00000289902,9606.ENSP00000292303,9606.ENSP00000303231,9606.ENSP00000305651,9606.ENSP00000306884,9606.ENSP00000323099,9606.ENSP00000323889,9606.ENSP00000326432,9606.ENSP00000327513,9606.ENSP00000349365,9606.ENSP00000355361,9606.ENSP00000359488,9606.ENSP00000359490,9606.ENSP00000359504,9606.ENSP00000364907,9606.ENSP00000367220,…	CCL2,IFNG,BATF,FCER1G,CCR5,IL12A,CXCL10,CXCL11,ATRIP,TRIM25,CCR8,CSF1,IL27,CD47,GBP5,GBP4,GBP1,SYK,ACTR2,IL2RA,JAK2,CCL25,CCL8,HLA-DRA,PTK2B,IFI30,CXCR6,TNF,IL10,TRAF3,IL12RB1,CCL5
GO:0001819	Positive regulation of cytokine production	24	461	1.07	2.71e-16	9606.ENSP00000229135,9606.ENSP00000242351,9606.ENSP00000259396,9606.ENSP00000289902,9606.ENSP00000296503,9606.ENSP00000299663,9606.ENSP00000302569,9606.ENSP00000303231,9606.ENSP00000310244,9606.ENSP00000312002,9606.ENSP00000333680,9606.ENSP00000349365,9606.ENSP00000352257,9606.ENSP00000354932,9606.ENSP00000359488,9606.ENSP00000364907,9606.ENSP00000369213,9606.ENSP00000371067,9606.ENSP00000371505,…	IFNG,ZC3HAV1,ORM1,FCER1G,HMGB2,CLEC4E,CLEC7A,IL12A,RASGRP1,HAVCR2,NFAM1,IL27,XRCC6,TLR1,GBP5,SYK,DDX58,JAK2,CLEC6A,TLR6,TNF,IL10,GSDMD,IL12RB1
GO:0070887	Cellular response to chemical stimulus	48	2919	0.57	2.18e-15	9606.ENSP00000221452,9606.ENSP00000225831,9606.ENSP00000229135,9606.ENSP00000250092,9606.ENSP00000286639,9606.ENSP00000289902,9606.ENSP00000292303,9606.ENSP00000296503,9606.ENSP00000302569,9606.ENSP00000303231,9606.ENSP00000305651,9606.ENSP00000306884,9606.ENSP00000312002,9606.ENSP00000323099,9606.ENSP00000323889,9606.ENSP00000326432,9606.ENSP00000327513,9606.ENSP00000349365,9606.ENSP00000352121,…	RELB,CCL2,IFNG,CD68,BATF,FCER1G,CCR5,HMGB2,CLEC7A,IL12A,CXCL10,CXCL11,HAVCR2,ATRIP,TRIM25,CCR8,CSF1,IL27,PIK3CG,XRCC6,CD47,NCF2,CTSS,GBP5,GBP4,GBP1,RAB14,SYK,ACTR2,OPTN,DDX58,IL2RA,JAK2,LYST,CCL25,CCL8,HLA-DRA,PTK2B,PDCD1LG2,IFI30,TLR6,CXCR6,TNF,IL10,TRAF3,IL12RB1,CCL5,LIG4
GO:0002697	Regulation of immune effector process	22	418	1.07	7.59e-15	9606.ENSP00000203629,9606.ENSP00000229135,9606.ENSP00000242351,9606.ENSP00000264350,9606.ENSP00000289902,9606.ENSP00000296161,9606.ENSP00000299367,9606.ENSP00000303231,9606.ENSP00000310244,9606.ENSP00000312002,9606.ENSP00000323099,9606.ENSP00000349365,9606.ENSP00000353512,9606.ENSP00000355361,9606.ENSP00000362774,9606.ENSP00000364907,9606.ENSP00000369213,9606.ENSP00000369293,9606.ENSP00000398698,…	LAG3,IFNG,ZC3HAV1,HERC5,FCER1G,DTX3L,C2,IL12A,RASGRP1,HAVCR2,ATRIP,IL27,PARP9,CD47,RC3H2,SYK,DDX58,IL2RA,TNF,IL10,TRAF3,IL12RB1
GO:0071310	Cellular response to organic substance	43	2369	0.61	1.05e-14	9606.ENSP00000225831,9606.ENSP00000229135,9606.ENSP00000250092,9606.ENSP00000286639,9606.ENSP00000289902,9606.ENSP00000292303,9606.ENSP00000296503,9606.ENSP00000302569,9606.ENSP00000303231,9606.ENSP00000305651,9606.ENSP00000306884,9606.ENSP00000312002,9606.ENSP00000323099,9606.ENSP00000323889,9606.ENSP00000326432,9606.ENSP00000327513,9606.ENSP00000349365,9606.ENSP00000352121,9606.ENSP00000355361,…	CCL2,IFNG,CD68,BATF,FCER1G,CCR5,HMGB2,CLEC7A,IL12A,CXCL10,CXCL11,HAVCR2,ATRIP,TRIM25,CCR8,CSF1,IL27,PIK3CG,CD47,CTSS,GBP5,GBP4,GBP1,RAB14,SYK,ACTR2,OPTN,DDX58,IL2RA,JAK2,CCL25,CCL8,HLA-DRA,PTK2B,PDCD1LG2,IFI30,TLR6,CXCR6,TNF,IL10,TRAF3,IL12RB1,CCL5
GO:0048583	Regulation of response to stimulus	55	4114	0.48	1.11e-14	9606.ENSP00000203629,9606.ENSP00000221452,9606.ENSP00000225831,9606.ENSP00000229135,9606.ENSP00000242351,9606.ENSP00000261601,9606.ENSP00000262866,9606.ENSP00000264350,9606.ENSP00000276079,9606.ENSP00000289902,9606.ENSP00000295025,9606.ENSP00000296161,9606.ENSP00000296503,9606.ENSP00000299367,9606.ENSP00000299663,9606.ENSP00000299665,9606.ENSP00000302569,9606.ENSP00000303231,9606.ENSP00000305651,…	LAG3,RELB,CCL2,IFNG,ZC3HAV1,USP14,SLA2,HERC5,NONO,FCER1G,REL,DTX3L,HMGB2,C2,CLEC4E,CLEC4D,CLEC7A,IL12A,CXCL10,RASGRP1,HAVCR2,ICOS,ATRIP,TRIM25,CSF1,NFAM1,IL27,PIK3CG,XRCC6,PARP9,TIFA,TLR1,CD47,EXO1,SLAMF7,GBP5,GBP1,RC3H2,SYK,ACTR2,OPTN,DDX58,IL2RA,JAK2,CLEC6A,CCL25,CCL8,HLA-DRA,PTK2B,TLR6,TNF,IL10,TRAF3,IL12RB1,CCL5
GO:0050865	Regulation of cell activation	24	571	0.98	2.55e-14	9606.ENSP00000203629,9606.ENSP00000225831,9606.ENSP00000229135,9606.ENSP00000289902,9606.ENSP00000299665,9606.ENSP00000302569,9606.ENSP00000303231,9606.ENSP00000310244,9606.ENSP00000312002,9606.ENSP00000319476,9606.ENSP00000323099,9606.ENSP00000333680,9606.ENSP00000349365,9606.ENSP00000352257,9606.ENSP00000355361,9606.ENSP00000362774,9606.ENSP00000364907,9606.ENSP00000369293,9606.ENSP00000371067,…	LAG3,CCL2,IFNG,FCER1G,CLEC4D,CLEC7A,IL12A,RASGRP1,HAVCR2,ICOS,ATRIP,NFAM1,IL27,XRCC6,CD47,RC3H2,SYK,IL2RA,JAK2,PDCD1LG2,TLR6,IL10,IL12RB1,CCL5
GO:0007166	Cell surface receptor signaling pathway	42	2325	0.61	3.44e-14	9606.ENSP00000203629,9606.ENSP00000221452,9606.ENSP00000225831,9606.ENSP00000229135,9606.ENSP00000262866,9606.ENSP00000286639,9606.ENSP00000289902,9606.ENSP00000292303,9606.ENSP00000296161,9606.ENSP00000299663,9606.ENSP00000299665,9606.ENSP00000303231,9606.ENSP00000305651,9606.ENSP00000306884,9606.ENSP00000323099,9606.ENSP00000323889,9606.ENSP00000326432,9606.ENSP00000327513,9606.ENSP00000333680,…	LAG3,RELB,CCL2,IFNG,SLA2,BATF,FCER1G,CCR5,DTX3L,CLEC4E,CLEC4D,IL12A,CXCL10,CXCL11,ATRIP,TRIM25,CCR8,CSF1,NFAM1,IL27,CD47,NCF2,GBP1,RC3H2,RAB14,SYK,ACTR2,IL2RA,JAK2,CLEC6A,CCL25,CCL8,HLA-DRA,PTK2B,PDCD1LG2,IFI30,CXCR6,TNF,IL10,TRAF3,IL12RB1,CCL5
GO:0002833	Positive regulation of response to biotic stimulus	18	247	1.21	3.88e-14	9606.ENSP00000203629,9606.ENSP00000221452,9606.ENSP00000242351,9606.ENSP00000276079,9606.ENSP00000289902,9606.ENSP00000296503,9606.ENSP00000299663,9606.ENSP00000299665,9606.ENSP00000303231,9606.ENSP00000310244,9606.ENSP00000312002,9606.ENSP00000352257,9606.ENSP00000353512,9606.ENSP00000359488,9606.ENSP00000364907,9606.ENSP00000368022,9606.ENSP00000371505,9606.ENSP00000474412	LAG3,RELB,ZC3HAV1,NONO,FCER1G,HMGB2,CLEC4E,CLEC4D,IL12A,RASGRP1,HAVCR2,XRCC6,PARP9,GBP5,SYK,OPTN,CLEC6A,CCL5
GO:0010033	Response to organic substance	47	3011	0.55	4.32e-14	9606.ENSP00000221452,9606.ENSP00000225831,9606.ENSP00000229135,9606.ENSP00000250092,9606.ENSP00000265598,9606.ENSP00000286639,9606.ENSP00000289902,9606.ENSP00000292303,9606.ENSP00000295025,9606.ENSP00000296503,9606.ENSP00000302569,9606.ENSP00000303231,9606.ENSP00000305651,9606.ENSP00000306884,9606.ENSP00000312002,9606.ENSP00000323099,9606.ENSP00000323889,9606.ENSP00000326432,9606.ENSP00000327513,…	RELB,CCL2,IFNG,CD68,LAMP3,BATF,FCER1G,CCR5,REL,HMGB2,CLEC7A,IL12A,CXCL10,CXCL11,HAVCR2,ATRIP,TRIM25,CCR8,CSF1,IL27,PIK3CG,TLR1,CD47,CTSS,GBP5,GBP4,GBP1,RAB14,SYK,ACTR2,OPTN,DDX58,IL2RA,JAK2,CCL25,CCL8,HLA-DRA,PTK2B,PDCD1LG2,IFI30,TLR6,CXCR6,TNF,IL10,TRAF3,IL12RB1,CCL5
GO:0045088	Regulation of innate immune response	19	301	1.15	5.79e-14	9606.ENSP00000203629,9606.ENSP00000221452,9606.ENSP00000229135,9606.ENSP00000276079,9606.ENSP00000289902,9606.ENSP00000296503,9606.ENSP00000299663,9606.ENSP00000299665,9606.ENSP00000303231,9606.ENSP00000310244,9606.ENSP00000312002,9606.ENSP00000323099,9606.ENSP00000352257,9606.ENSP00000353512,9606.ENSP00000359488,9606.ENSP00000364907,9606.ENSP00000371067,9606.ENSP00000371505,9606.ENSP00000474412	LAG3,RELB,IFNG,NONO,FCER1G,HMGB2,CLEC4E,CLEC4D,IL12A,RASGRP1,HAVCR2,ATRIP,XRCC6,PARP9,GBP5,SYK,JAK2,CLEC6A,CCL5
GO:0002694	Regulation of leukocyte activation	23	530	0.99	5.89e-14	9606.ENSP00000203629,9606.ENSP00000225831,9606.ENSP00000229135,9606.ENSP00000289902,9606.ENSP00000299665,9606.ENSP00000302569,9606.ENSP00000303231,9606.ENSP00000310244,9606.ENSP00000312002,9606.ENSP00000319476,9606.ENSP00000323099,9606.ENSP00000333680,9606.ENSP00000349365,9606.ENSP00000352257,9606.ENSP00000355361,9606.ENSP00000362774,9606.ENSP00000364907,9606.ENSP00000369293,9606.ENSP00000380855,…	LAG3,CCL2,IFNG,FCER1G,CLEC4D,CLEC7A,IL12A,RASGRP1,HAVCR2,ICOS,ATRIP,NFAM1,IL27,XRCC6,CD47,RC3H2,SYK,IL2RA,PDCD1LG2,TLR6,IL10,IL12RB1,CCL5
GO:0051716	Cellular response to stimulus	66	6489	0.36	1.8e-13	9606.ENSP00000203629,9606.ENSP00000221452,9606.ENSP00000225831,9606.ENSP00000229135,9606.ENSP00000234420,9606.ENSP00000250092,9606.ENSP00000262866,9606.ENSP00000276079,9606.ENSP00000286639,9606.ENSP00000289902,9606.ENSP00000292303,9606.ENSP00000295025,9606.ENSP00000296161,9606.ENSP00000296503,9606.ENSP00000299663,9606.ENSP00000299665,9606.ENSP00000302569,9606.ENSP00000303231,9606.ENSP00000305651,…	LAG3,RELB,CCL2,IFNG,MSH6,CD68,SLA2,NONO,BATF,FCER1G,CCR5,REL,DTX3L,HMGB2,CLEC4E,CLEC4D,CLEC7A,IL12A,CXCL10,CXCL11,RASGRP1,HAVCR2,ATRIP,TRIM25,CCR8,CSF1,NFAM1,IL27,PIK3CG,XRCC6,PARP9,TIFA,TLR1,CD47,EXO1,NCF2,CTSS,GBP5,GBP4,GBP1,RC3H2,RAB14,SYK,ACTR2,OPTN,DDX58,IL2RA,JAK2,CLEC6A,LYST,CCL25,CCL8,HLA-DRA,RAB27A,PTK2B,PDCD1LG2,IFI30,TLR6,CXCR6,TNF,IL10,GSDMD,TRAF3,IL12RB1,CCL5,LIG4
GO:0042119	Neutrophil activation	22	497	1	1.94e-13	9606.ENSP00000250092,9606.ENSP00000259396,9606.ENSP00000261267,9606.ENSP00000289902,9606.ENSP00000299665,9606.ENSP00000333680,9606.ENSP00000341289,9606.ENSP00000347916,9606.ENSP00000352257,9606.ENSP00000354111,9606.ENSP00000355361,9606.ENSP00000357981,9606.ENSP00000359540,9606.ENSP00000362946,9606.ENSP00000364907,9606.ENSP00000367220,9606.ENSP00000367323,9606.ENSP00000379601,9606.ENSP00000389810,…	CD68,ORM1,LYZ,FCER1G,CLEC4D,NFAM1,TUBB4B,CLEC12A,XRCC6,DNAJC5,CD47,CTSS,CREG1,RAB14,SYK,ACTR2,KCNAB2,RAB27A,DSN1,SERPINA1,GSDMD,CCL5
GO:0007154	Cell communication	60	5320	0.4	2.41e-13	9606.ENSP00000203629,9606.ENSP00000221452,9606.ENSP00000225831,9606.ENSP00000229135,9606.ENSP00000234420,9606.ENSP00000250092,9606.ENSP00000261601,9606.ENSP00000262866,9606.ENSP00000286639,9606.ENSP00000289902,9606.ENSP00000292303,9606.ENSP00000295025,9606.ENSP00000296161,9606.ENSP00000296503,9606.ENSP00000299663,9606.ENSP00000299665,9606.ENSP00000302569,9606.ENSP00000303231,9606.ENSP00000305651,…	LAG3,RELB,CCL2,IFNG,MSH6,CD68,USP14,SLA2,BATF,FCER1G,CCR5,REL,DTX3L,HMGB2,CLEC4E,CLEC4D,CLEC7A,IL12A,CXCL10,CXCL11,RASGRP1,HAVCR2,ATRIP,TRIM25,CCR8,CSF1,NFAM1,IL27,PIK3CG,DNAJC5,TIFA,TLR1,CD47,NCF2,CTSS,GBP1,RC3H2,RAB14,SYK,ACTR2,OPTN,DDX58,IL2RA,JAK2,CLEC6A,CCL25,CCL8,HLA-DRA,RAB27A,PTK2B,PDCD1LG2,IFI30,TLR6,CXCR6,TNF,IL10,GSDMD,TRAF3,IL12RB1,CCL5
GO:0043299	Leukocyte degranulation	22	506	0.99	2.62e-13	9606.ENSP00000250092,9606.ENSP00000259396,9606.ENSP00000261267,9606.ENSP00000289902,9606.ENSP00000299665,9606.ENSP00000310244,9606.ENSP00000333680,9606.ENSP00000341289,9606.ENSP00000347916,9606.ENSP00000352121,9606.ENSP00000352257,9606.ENSP00000354111,9606.ENSP00000355361,9606.ENSP00000357981,9606.ENSP00000359540,9606.ENSP00000362946,9606.ENSP00000367220,9606.ENSP00000367323,9606.ENSP00000379601,…	CD68,ORM1,LYZ,FCER1G,CLEC4D,RASGRP1,NFAM1,TUBB4B,CLEC12A,PIK3CG,XRCC6,DNAJC5,CD47,CTSS,CREG1,RAB14,ACTR2,KCNAB2,RAB27A,DSN1,SERPINA1,GSDMD
GO:0046649	Lymphocyte activation	20	390	1.06	3.23e-13	9606.ENSP00000221452,9606.ENSP00000234420,9606.ENSP00000262866,9606.ENSP00000286639,9606.ENSP00000289902,9606.ENSP00000299663,9606.ENSP00000299665,9606.ENSP00000302569,9606.ENSP00000303231,9606.ENSP00000310244,9606.ENSP00000333680,9606.ENSP00000352121,9606.ENSP00000355506,9606.ENSP00000357022,9606.ENSP00000362774,9606.ENSP00000364907,9606.ENSP00000379601,9606.ENSP00000380638,9606.ENSP00000412237,…	RELB,MSH6,SLA2,BATF,FCER1G,CLEC4E,CLEC4D,CLEC7A,IL12A,RASGRP1,NFAM1,PIK3CG,EXO1,SLAMF7,RC3H2,SYK,RAB27A,PTK2B,IL10,LIG4
GO:0002444	Myeloid leukocyte mediated immunity	22	516	0.98	3.72e-13	9606.ENSP00000250092,9606.ENSP00000259396,9606.ENSP00000261267,9606.ENSP00000289902,9606.ENSP00000299665,9606.ENSP00000310244,9606.ENSP00000333680,9606.ENSP00000341289,9606.ENSP00000347916,9606.ENSP00000352121,9606.ENSP00000352257,9606.ENSP00000354111,9606.ENSP00000355361,9606.ENSP00000357981,9606.ENSP00000359540,9606.ENSP00000362946,9606.ENSP00000367220,9606.ENSP00000367323,9606.ENSP00000379601,…	CD68,ORM1,LYZ,FCER1G,CLEC4D,RASGRP1,NFAM1,TUBB4B,CLEC12A,PIK3CG,XRCC6,DNAJC5,CD47,CTSS,CREG1,RAB14,ACTR2,KCNAB2,RAB27A,DSN1,SERPINA1,GSDMD
GO:0071346	Cellular response to interferon-gamma	15	161	1.32	4.82e-13	9606.ENSP00000225831,9606.ENSP00000229135,9606.ENSP00000323889,9606.ENSP00000355361,9606.ENSP00000359488,9606.ENSP00000359490,9606.ENSP00000359504,9606.ENSP00000367220,9606.ENSP00000371067,9606.ENSP00000375086,9606.ENSP00000378118,9606.ENSP00000378786,9606.ENSP00000384886,9606.ENSP00000470788,9606.ENSP00000474412	CCL2,IFNG,TRIM25,CD47,GBP5,GBP4,GBP1,ACTR2,JAK2,CCL25,CCL8,HLA-DRA,IFI30,IL12RB1,CCL5
GO:0050867	Positive regulation of cell activation	19	346	1.09	5.38e-13	9606.ENSP00000225831,9606.ENSP00000229135,9606.ENSP00000289902,9606.ENSP00000299665,9606.ENSP00000302569,9606.ENSP00000303231,9606.ENSP00000310244,9606.ENSP00000312002,9606.ENSP00000319476,9606.ENSP00000352257,9606.ENSP00000355361,9606.ENSP00000364907,9606.ENSP00000369293,9606.ENSP00000371067,9606.ENSP00000380855,9606.ENSP00000389600,9606.ENSP00000412237,9606.ENSP00000470788,9606.ENSP00000474412	CCL2,IFNG,FCER1G,CLEC4D,CLEC7A,IL12A,RASGRP1,HAVCR2,ICOS,XRCC6,CD47,SYK,IL2RA,JAK2,PDCD1LG2,TLR6,IL10,IL12RB1,CCL5
GO:0023052	Signaling	59	5239	0.4	5.91e-13	9606.ENSP00000203629,9606.ENSP00000221452,9606.ENSP00000225831,9606.ENSP00000229135,9606.ENSP00000234420,9606.ENSP00000250092,9606.ENSP00000261601,9606.ENSP00000262866,9606.ENSP00000286639,9606.ENSP00000289902,9606.ENSP00000292303,9606.ENSP00000295025,9606.ENSP00000296161,9606.ENSP00000296503,9606.ENSP00000299663,9606.ENSP00000299665,9606.ENSP00000302569,9606.ENSP00000303231,9606.ENSP00000305651,…	LAG3,RELB,CCL2,IFNG,MSH6,CD68,USP14,SLA2,BATF,FCER1G,CCR5,REL,DTX3L,HMGB2,CLEC4E,CLEC4D,CLEC7A,IL12A,CXCL10,CXCL11,RASGRP1,HAVCR2,ATRIP,TRIM25,CCR8,CSF1,NFAM1,IL27,PIK3CG,DNAJC5,TIFA,TLR1,CD47,NCF2,CTSS,GBP1,RC3H2,RAB14,SYK,ACTR2,OPTN,DDX58,IL2RA,JAK2,CLEC6A,CCL25,CCL8,HLA-DRA,RAB27A,PTK2B,PDCD1LG2,IFI30,TLR6,CXCR6,TNF,IL10,TRAF3,IL12RB1,CCL5
GO:0045089	Positive regulation of innate immune response	16	208	1.24	8e-13	9606.ENSP00000203629,9606.ENSP00000221452,9606.ENSP00000276079,9606.ENSP00000289902,9606.ENSP00000296503,9606.ENSP00000299663,9606.ENSP00000299665,9606.ENSP00000303231,9606.ENSP00000310244,9606.ENSP00000312002,9606.ENSP00000352257,9606.ENSP00000353512,9606.ENSP00000359488,9606.ENSP00000364907,9606.ENSP00000371505,9606.ENSP00000474412	LAG3,RELB,NONO,FCER1G,HMGB2,CLEC4E,CLEC4D,IL12A,RASGRP1,HAVCR2,XRCC6,PARP9,GBP5,SYK,CLEC6A,CCL5
GO:0002283	Neutrophil activation involved in immune response	21	488	0.99	1.42e-12	9606.ENSP00000250092,9606.ENSP00000259396,9606.ENSP00000261267,9606.ENSP00000289902,9606.ENSP00000299665,9606.ENSP00000333680,9606.ENSP00000341289,9606.ENSP00000347916,9606.ENSP00000352257,9606.ENSP00000354111,9606.ENSP00000355361,9606.ENSP00000357981,9606.ENSP00000359540,9606.ENSP00000362946,9606.ENSP00000364907,9606.ENSP00000367220,9606.ENSP00000367323,9606.ENSP00000379601,9606.ENSP00000389810,…	CD68,ORM1,LYZ,FCER1G,CLEC4D,NFAM1,TUBB4B,CLEC12A,XRCC6,DNAJC5,CD47,CTSS,CREG1,RAB14,SYK,ACTR2,KCNAB2,RAB27A,DSN1,SERPINA1,GSDMD
GO:0071216	Cellular response to biotic stimulus	16	219	1.22	1.65e-12	9606.ENSP00000225831,9606.ENSP00000250092,9606.ENSP00000292303,9606.ENSP00000296503,9606.ENSP00000302569,9606.ENSP00000303231,9606.ENSP00000305651,9606.ENSP00000306884,9606.ENSP00000312002,9606.ENSP00000354932,9606.ENSP00000364907,9606.ENSP00000380855,9606.ENSP00000389600,9606.ENSP00000398698,9606.ENSP00000412237,9606.ENSP00000474412	CCL2,CD68,CCR5,HMGB2,CLEC7A,IL12A,CXCL10,CXCL11,HAVCR2,TLR1,SYK,PDCD1LG2,TLR6,TNF,IL10,CCL5
GO:0006887	Exocytosis	25	789	0.85	1.96e-12	9606.ENSP00000250092,9606.ENSP00000259396,9606.ENSP00000261267,9606.ENSP00000289902,9606.ENSP00000299665,9606.ENSP00000310244,9606.ENSP00000333680,9606.ENSP00000341289,9606.ENSP00000347916,9606.ENSP00000352121,9606.ENSP00000352257,9606.ENSP00000354111,9606.ENSP00000355361,9606.ENSP00000357981,9606.ENSP00000359540,9606.ENSP00000362946,9606.ENSP00000364907,9606.ENSP00000367220,9606.ENSP00000367323,…	CD68,ORM1,LYZ,FCER1G,CLEC4D,RASGRP1,NFAM1,TUBB4B,CLEC12A,PIK3CG,XRCC6,DNAJC5,CD47,CTSS,CREG1,RAB14,SYK,ACTR2,KCNAB2,CCL8,RAB27A,DSN1,SERPINA1,GSDMD,CCL5
GO:0051249	Regulation of lymphocyte activation	20	445	1	2.99e-12	9606.ENSP00000203629,9606.ENSP00000225831,9606.ENSP00000229135,9606.ENSP00000302569,9606.ENSP00000303231,9606.ENSP00000310244,9606.ENSP00000312002,9606.ENSP00000319476,9606.ENSP00000323099,9606.ENSP00000333680,9606.ENSP00000349365,9606.ENSP00000352257,9606.ENSP00000355361,9606.ENSP00000362774,9606.ENSP00000364907,9606.ENSP00000369293,9606.ENSP00000380855,9606.ENSP00000412237,9606.ENSP00000470788,…	LAG3,CCL2,IFNG,CLEC7A,IL12A,RASGRP1,HAVCR2,ICOS,ATRIP,NFAM1,IL27,XRCC6,CD47,RC3H2,SYK,IL2RA,PDCD1LG2,IL10,IL12RB1,CCL5
GO:0042742	Defense response to bacterium	17	277	1.14	3.03e-12	9606.ENSP00000261267,9606.ENSP00000289902,9606.ENSP00000296503,9606.ENSP00000299663,9606.ENSP00000299665,9606.ENSP00000303231,9606.ENSP00000312002,9606.ENSP00000354335,9606.ENSP00000359490,9606.ENSP00000362946,9606.ENSP00000364907,9606.ENSP00000368022,9606.ENSP00000374443,9606.ENSP00000389600,9606.ENSP00000398698,9606.ENSP00000412237,9606.ENSP00000433209	LYZ,FCER1G,HMGB2,CLEC4E,CLEC4D,IL12A,HAVCR2,MPEG1,GBP4,RAB14,SYK,OPTN,LYST,TLR6,TNF,IL10,GSDMD
GO:0007165	Signal transduction	56	4876	0.41	3.03e-12	9606.ENSP00000203629,9606.ENSP00000221452,9606.ENSP00000225831,9606.ENSP00000229135,9606.ENSP00000234420,9606.ENSP00000262866,9606.ENSP00000286639,9606.ENSP00000289902,9606.ENSP00000292303,9606.ENSP00000295025,9606.ENSP00000296161,9606.ENSP00000296503,9606.ENSP00000299663,9606.ENSP00000299665,9606.ENSP00000302569,9606.ENSP00000303231,9606.ENSP00000305651,9606.ENSP00000306884,9606.ENSP00000310244,…	LAG3,RELB,CCL2,IFNG,MSH6,SLA2,BATF,FCER1G,CCR5,REL,DTX3L,HMGB2,CLEC4E,CLEC4D,CLEC7A,IL12A,CXCL10,CXCL11,RASGRP1,HAVCR2,ATRIP,TRIM25,CCR8,CSF1,NFAM1,IL27,PIK3CG,TIFA,TLR1,CD47,NCF2,CTSS,GBP1,RC3H2,RAB14,SYK,ACTR2,OPTN,DDX58,IL2RA,JAK2,CLEC6A,CCL25,CCL8,HLA-DRA,RAB27A,PTK2B,PDCD1LG2,IFI30,TLR6,CXCR6,TNF,IL10,TRAF3,IL12RB1,CCL5
GO:0002520	Immune system development	23	652	0.9	3.06e-12	9606.ENSP00000221452,9606.ENSP00000229135,9606.ENSP00000234420,9606.ENSP00000286639,9606.ENSP00000289902,9606.ENSP00000296503,9606.ENSP00000299663,9606.ENSP00000299665,9606.ENSP00000312002,9606.ENSP00000319476,9606.ENSP00000323099,9606.ENSP00000327513,9606.ENSP00000333680,9606.ENSP00000345917,9606.ENSP00000355506,9606.ENSP00000362774,9606.ENSP00000364907,9606.ENSP00000367323,9606.ENSP00000371067,…	RELB,IFNG,MSH6,BATF,FCER1G,HMGB2,CLEC4E,CLEC4D,HAVCR2,ICOS,ATRIP,CSF1,NFAM1,LYAR,EXO1,RC3H2,SYK,KCNAB2,JAK2,PTK2B,TNF,IL10,LIG4
GO:0002696	Positive regulation of leukocyte activation	18	332	1.09	3.36e-12	9606.ENSP00000225831,9606.ENSP00000229135,9606.ENSP00000289902,9606.ENSP00000299665,9606.ENSP00000302569,9606.ENSP00000303231,9606.ENSP00000310244,9606.ENSP00000312002,9606.ENSP00000319476,9606.ENSP00000352257,9606.ENSP00000355361,9606.ENSP00000364907,9606.ENSP00000369293,9606.ENSP00000380855,9606.ENSP00000389600,9606.ENSP00000412237,9606.ENSP00000470788,9606.ENSP00000474412	CCL2,IFNG,FCER1G,CLEC4D,CLEC7A,IL12A,RASGRP1,HAVCR2,ICOS,XRCC6,CD47,SYK,IL2RA,PDCD1LG2,TLR6,IL10,IL12RB1,CCL5
GO:0060326	Cell chemotaxis	15	204	1.22	1.02e-11	9606.ENSP00000225831,9606.ENSP00000289902,9606.ENSP00000292303,9606.ENSP00000296503,9606.ENSP00000305651,9606.ENSP00000306884,9606.ENSP00000326432,9606.ENSP00000352121,9606.ENSP00000364907,9606.ENSP00000374443,9606.ENSP00000375086,9606.ENSP00000378118,9606.ENSP00000395704,9606.ENSP00000412237,9606.ENSP00000474412	CCL2,FCER1G,CCR5,HMGB2,CXCL10,CXCL11,CCR8,PIK3CG,SYK,LYST,CCL25,CCL8,CXCR6,IL10,CCL5
GO:0045055	Regulated exocytosis	23	697	0.87	1.15e-11	9606.ENSP00000250092,9606.ENSP00000259396,9606.ENSP00000261267,9606.ENSP00000289902,9606.ENSP00000299665,9606.ENSP00000310244,9606.ENSP00000333680,9606.ENSP00000341289,9606.ENSP00000347916,9606.ENSP00000352121,9606.ENSP00000352257,9606.ENSP00000354111,9606.ENSP00000355361,9606.ENSP00000357981,9606.ENSP00000359540,9606.ENSP00000362946,9606.ENSP00000364907,9606.ENSP00000367220,9606.ENSP00000367323,…	CD68,ORM1,LYZ,FCER1G,CLEC4D,RASGRP1,NFAM1,TUBB4B,CLEC12A,PIK3CG,XRCC6,DNAJC5,CD47,CTSS,CREG1,RAB14,SYK,ACTR2,KCNAB2,RAB27A,DSN1,SERPINA1,GSDMD
GO:0043312	Neutrophil degranulation	20	484	0.97	1.23e-11	9606.ENSP00000250092,9606.ENSP00000259396,9606.ENSP00000261267,9606.ENSP00000289902,9606.ENSP00000299665,9606.ENSP00000333680,9606.ENSP00000341289,9606.ENSP00000347916,9606.ENSP00000352257,9606.ENSP00000354111,9606.ENSP00000355361,9606.ENSP00000357981,9606.ENSP00000359540,9606.ENSP00000362946,9606.ENSP00000367220,9606.ENSP00000367323,9606.ENSP00000379601,9606.ENSP00000389810,9606.ENSP00000416066,…	CD68,ORM1,LYZ,FCER1G,CLEC4D,NFAM1,TUBB4B,CLEC12A,XRCC6,DNAJC5,CD47,CTSS,CREG1,RAB14,ACTR2,KCNAB2,RAB27A,DSN1,SERPINA1,GSDMD
GO:0042221	Response to chemical	52	4333	0.43	1.24e-11	9606.ENSP00000221452,9606.ENSP00000225831,9606.ENSP00000229135,9606.ENSP00000250092,9606.ENSP00000265598,9606.ENSP00000286639,9606.ENSP00000289902,9606.ENSP00000292303,9606.ENSP00000295025,9606.ENSP00000296503,9606.ENSP00000299367,9606.ENSP00000302569,9606.ENSP00000303231,9606.ENSP00000305651,9606.ENSP00000306884,9606.ENSP00000312002,9606.ENSP00000323099,9606.ENSP00000323889,9606.ENSP00000326432,…	RELB,CCL2,IFNG,CD68,LAMP3,BATF,FCER1G,CCR5,REL,HMGB2,C2,CLEC7A,IL12A,CXCL10,CXCL11,HAVCR2,ATRIP,TRIM25,CCR8,CSF1,IL27,PIK3CG,XRCC6,TLR1,CD47,NCF2,CTSS,GBP5,GBP4,GBP1,RAB14,SYK,ACTR2,OPTN,DDX58,IL2RA,JAK2,LYST,CCL25,CCL8,HLA-DRA,PTK2B,PDCD1LG2,IFI30,TLR6,CXCR6,TNF,IL10,TRAF3,IL12RB1,CCL5,LIG4
GO:0032479	Regulation of type i interferon production	13	130	1.35	1.41e-11	9606.ENSP00000221452,9606.ENSP00000242351,9606.ENSP00000264350,9606.ENSP00000295025,9606.ENSP00000296503,9606.ENSP00000312002,9606.ENSP00000323099,9606.ENSP00000323889,9606.ENSP00000352257,9606.ENSP00000364907,9606.ENSP00000369213,9606.ENSP00000412237,9606.ENSP00000454207	RELB,ZC3HAV1,HERC5,REL,HMGB2,HAVCR2,ATRIP,TRIM25,XRCC6,SYK,DDX58,IL10,TRAF3
GO:1903037	Regulation of leukocyte cell-cell adhesion	17	315	1.08	1.93e-11	9606.ENSP00000203629,9606.ENSP00000225831,9606.ENSP00000229135,9606.ENSP00000303231,9606.ENSP00000310244,9606.ENSP00000312002,9606.ENSP00000319476,9606.ENSP00000355361,9606.ENSP00000362774,9606.ENSP00000364907,9606.ENSP00000369293,9606.ENSP00000375086,9606.ENSP00000380855,9606.ENSP00000398698,9606.ENSP00000412237,9606.ENSP00000470788,9606.ENSP00000474412	LAG3,CCL2,IFNG,IL12A,RASGRP1,HAVCR2,ICOS,CD47,RC3H2,SYK,IL2RA,CCL25,PDCD1LG2,TNF,IL10,IL12RB1,CCL5
GO:0048518	Positive regulation of biological process	61	6112	0.35	2.93e-11	9606.ENSP00000203629,9606.ENSP00000221452,9606.ENSP00000225831,9606.ENSP00000229135,9606.ENSP00000242351,9606.ENSP00000259396,9606.ENSP00000262866,9606.ENSP00000265598,9606.ENSP00000276079,9606.ENSP00000286639,9606.ENSP00000289902,9606.ENSP00000295025,9606.ENSP00000296161,9606.ENSP00000296503,9606.ENSP00000299367,9606.ENSP00000299663,9606.ENSP00000299665,9606.ENSP00000302569,9606.ENSP00000303231,…	LAG3,RELB,CCL2,IFNG,ZC3HAV1,ORM1,SLA2,LAMP3,NONO,BATF,FCER1G,REL,DTX3L,HMGB2,C2,CLEC4E,CLEC4D,CLEC7A,IL12A,CXCL10,CXCL11,RASGRP1,HAVCR2,ICOS,ATRIP,TRIM25,CSF1,NFAM1,LYAR,IL27,PIK3CG,XRCC6,PARP9,TIFA,TLR1,CD47,CTSS,GBP5,RNF19B,RC3H2,SYK,ACTR2,OPTN,DDX58,IL2RA,JAK2,CLEC6A,CCL25,CCL8,HLA-DRA,RAB27A,PTK2B,PDCD1LG2,TLR6,TNF,IL10,GSDMD,TRAF3,IL12RB1,CCL5,LIG4
GO:0002449	Lymphocyte mediated immunity	13	141	1.32	3.51e-11	9606.ENSP00000234420,9606.ENSP00000262866,9606.ENSP00000286639,9606.ENSP00000289902,9606.ENSP00000299367,9606.ENSP00000303231,9606.ENSP00000323099,9606.ENSP00000341289,9606.ENSP00000355506,9606.ENSP00000357022,9606.ENSP00000374443,9606.ENSP00000379601,9606.ENSP00000484288	MSH6,SLA2,BATF,FCER1G,C2,IL12A,ATRIP,TUBB4B,EXO1,SLAMF7,LYST,RAB27A,LIG4
GO:0050863	Regulation of t cell activation	17	329	1.07	3.64e-11	9606.ENSP00000203629,9606.ENSP00000225831,9606.ENSP00000229135,9606.ENSP00000303231,9606.ENSP00000310244,9606.ENSP00000312002,9606.ENSP00000319476,9606.ENSP00000323099,9606.ENSP00000349365,9606.ENSP00000355361,9606.ENSP00000362774,9606.ENSP00000364907,9606.ENSP00000369293,9606.ENSP00000380855,9606.ENSP00000412237,9606.ENSP00000470788,9606.ENSP00000474412	LAG3,CCL2,IFNG,IL12A,RASGRP1,HAVCR2,ICOS,ATRIP,IL27,CD47,RC3H2,SYK,IL2RA,PDCD1LG2,IL10,IL12RB1,CCL5
GO:0032680	Regulation of tumor necrosis factor production	13	152	1.28	8.36e-11	9606.ENSP00000229135,9606.ENSP00000259396,9606.ENSP00000289902,9606.ENSP00000302569,9606.ENSP00000310244,9606.ENSP00000312002,9606.ENSP00000323099,9606.ENSP00000354932,9606.ENSP00000355361,9606.ENSP00000364907,9606.ENSP00000369213,9606.ENSP00000371067,9606.ENSP00000412237	IFNG,ORM1,FCER1G,CLEC7A,RASGRP1,HAVCR2,ATRIP,TLR1,CD47,SYK,DDX58,JAK2,IL10
GO:0071219	Cellular response to molecule of bacterial origin	14	195	1.21	9.02e-11	9606.ENSP00000225831,9606.ENSP00000250092,9606.ENSP00000292303,9606.ENSP00000296503,9606.ENSP00000303231,9606.ENSP00000305651,9606.ENSP00000306884,9606.ENSP00000312002,9606.ENSP00000354932,9606.ENSP00000380855,9606.ENSP00000389600,9606.ENSP00000398698,9606.ENSP00000412237,9606.ENSP00000474412	CCL2,CD68,CCR5,HMGB2,IL12A,CXCL10,CXCL11,HAVCR2,TLR1,PDCD1LG2,TLR6,TNF,IL10,CCL5
GO:0030155	Regulation of cell adhesion	22	712	0.84	1.39e-10	9606.ENSP00000203629,9606.ENSP00000225831,9606.ENSP00000229135,9606.ENSP00000303231,9606.ENSP00000310244,9606.ENSP00000312002,9606.ENSP00000319476,9606.ENSP00000327513,9606.ENSP00000352121,9606.ENSP00000355361,9606.ENSP00000359504,9606.ENSP00000362774,9606.ENSP00000364907,9606.ENSP00000369293,9606.ENSP00000371067,9606.ENSP00000375086,9606.ENSP00000380638,9606.ENSP00000380855,9606.ENSP00000398698,…	LAG3,CCL2,IFNG,IL12A,RASGRP1,HAVCR2,ICOS,CSF1,PIK3CG,CD47,GBP1,RC3H2,SYK,IL2RA,JAK2,CCL25,PTK2B,PDCD1LG2,TNF,IL10,IL12RB1,CCL5
GO:0045785	Positive regulation of cell adhesion	18	423	0.98	1.43e-10	9606.ENSP00000225831,9606.ENSP00000229135,9606.ENSP00000303231,9606.ENSP00000310244,9606.ENSP00000312002,9606.ENSP00000319476,9606.ENSP00000327513,9606.ENSP00000355361,9606.ENSP00000364907,9606.ENSP00000369293,9606.ENSP00000371067,9606.ENSP00000375086,9606.ENSP00000380638,9606.ENSP00000380855,9606.ENSP00000398698,9606.ENSP00000412237,9606.ENSP00000470788,9606.ENSP00000474412	CCL2,IFNG,IL12A,RASGRP1,HAVCR2,ICOS,CSF1,CD47,SYK,IL2RA,JAK2,CCL25,PTK2B,PDCD1LG2,TNF,IL10,IL12RB1,CCL5
GO:0022407	Regulation of cell-cell adhesion	18	424	0.98	1.46e-10	9606.ENSP00000203629,9606.ENSP00000225831,9606.ENSP00000229135,9606.ENSP00000303231,9606.ENSP00000310244,9606.ENSP00000312002,9606.ENSP00000319476,9606.ENSP00000355361,9606.ENSP00000362774,9606.ENSP00000364907,9606.ENSP00000369293,9606.ENSP00000371067,9606.ENSP00000375086,9606.ENSP00000380855,9606.ENSP00000398698,9606.ENSP00000412237,9606.ENSP00000470788,9606.ENSP00000474412	LAG3,CCL2,IFNG,IL12A,RASGRP1,HAVCR2,ICOS,CD47,RC3H2,SYK,IL2RA,JAK2,CCL25,PDCD1LG2,TNF,IL10,IL12RB1,CCL5
GO:0051239	Regulation of multicellular organismal process	43	3227	0.48	3.05e-10	9606.ENSP00000203629,9606.ENSP00000221452,9606.ENSP00000229135,9606.ENSP00000242351,9606.ENSP00000259396,9606.ENSP00000264350,9606.ENSP00000289902,9606.ENSP00000295025,9606.ENSP00000296503,9606.ENSP00000299663,9606.ENSP00000302569,9606.ENSP00000303231,9606.ENSP00000305651,9606.ENSP00000310244,9606.ENSP00000312002,9606.ENSP00000323099,9606.ENSP00000323889,9606.ENSP00000327513,9606.ENSP00000333680,…	LAG3,RELB,IFNG,ZC3HAV1,ORM1,HERC5,FCER1G,REL,HMGB2,CLEC4E,CLEC7A,IL12A,CXCL10,RASGRP1,HAVCR2,ATRIP,TRIM25,CSF1,NFAM1,IL27,PIK3CG,XRCC6,TLR1,CD47,GBP5,GBP1,RC3H2,RAB14,SYK,ACTR2,DDX58,IL2RA,JAK2,CLEC6A,PTK2B,PDCD1LG2,TLR6,TNF,IL10,GSDMD,TRAF3,IL12RB1,LIG4
GO:0001818	Negative regulation of cytokine production	15	280	1.08	6.09e-10	9606.ENSP00000203629,9606.ENSP00000221452,9606.ENSP00000229135,9606.ENSP00000259396,9606.ENSP00000264350,9606.ENSP00000295025,9606.ENSP00000303231,9606.ENSP00000312002,9606.ENSP00000323889,9606.ENSP00000359504,9606.ENSP00000369213,9606.ENSP00000380855,9606.ENSP00000389600,9606.ENSP00000398698,9606.ENSP00000412237	LAG3,RELB,IFNG,ORM1,HERC5,REL,IL12A,HAVCR2,TRIM25,GBP1,DDX58,PDCD1LG2,TLR6,TNF,IL10
GO:0030595	Leukocyte chemotaxis	12	142	1.28	7.23e-10	9606.ENSP00000225831,9606.ENSP00000289902,9606.ENSP00000292303,9606.ENSP00000305651,9606.ENSP00000306884,9606.ENSP00000352121,9606.ENSP00000364907,9606.ENSP00000374443,9606.ENSP00000375086,9606.ENSP00000378118,9606.ENSP00000412237,9606.ENSP00000474412	CCL2,FCER1G,CCR5,CXCL10,CXCL11,PIK3CG,SYK,LYST,CCL25,CCL8,IL10,CCL5
GO:0032675	Regulation of interleukin-6 production	12	142	1.28	7.23e-10	9606.ENSP00000229135,9606.ENSP00000259396,9606.ENSP00000289902,9606.ENSP00000302569,9606.ENSP00000312002,9606.ENSP00000354932,9606.ENSP00000355361,9606.ENSP00000364907,9606.ENSP00000369213,9606.ENSP00000389600,9606.ENSP00000398698,9606.ENSP00000412237	IFNG,ORM1,FCER1G,CLEC7A,HAVCR2,TLR1,CD47,SYK,DDX58,TLR6,TNF,IL10
GO:0050789	Regulation of biological process	80	11475	0.2	8.25e-10	9606.ENSP00000203629,9606.ENSP00000221452,9606.ENSP00000225831,9606.ENSP00000229135,9606.ENSP00000234420,9606.ENSP00000242351,9606.ENSP00000250092,9606.ENSP00000259396,9606.ENSP00000261601,9606.ENSP00000262866,9606.ENSP00000264350,9606.ENSP00000265598,9606.ENSP00000276079,9606.ENSP00000286639,9606.ENSP00000289902,9606.ENSP00000292303,9606.ENSP00000295025,9606.ENSP00000296161,9606.ENSP00000296503,…	LAG3,RELB,CCL2,IFNG,MSH6,ZC3HAV1,CD68,ORM1,USP14,SLA2,HERC5,LAMP3,NONO,BATF,FCER1G,CCR5,REL,DTX3L,HMGB2,C2,CLEC4E,CLEC4D,CLEC7A,IL12A,CXCL10,CXCL11,RASGRP1,HAVCR2,ICOS,ATRIP,TRIM25,CCR8,CSF1,NFAM1,TUBB4B,LYAR,IL27,PIK3CG,XRCC6,PARP9,DNAJC5,TIFA,TLR1,CD47,EXO1,NCF2,SLAMF7,CTSS,GBP5,GBP1,CREG1,RNF19B,RC3H2,RAB14,SYK,ACTR2,KCNAB2,OPTN,DDX58,IL2RA,JAK2,CLEC6A,CCL25,CCL8,HLA-DRA,RAB27A,PTK2B,PDCD1LG2,…
GO:0010628	Positive regulation of gene expression	36	2337	0.54	9.08e-10	9606.ENSP00000221452,9606.ENSP00000229135,9606.ENSP00000242351,9606.ENSP00000259396,9606.ENSP00000265598,9606.ENSP00000286639,9606.ENSP00000289902,9606.ENSP00000295025,9606.ENSP00000296161,9606.ENSP00000296503,9606.ENSP00000299663,9606.ENSP00000302569,9606.ENSP00000303231,9606.ENSP00000305651,9606.ENSP00000310244,9606.ENSP00000312002,9606.ENSP00000327513,9606.ENSP00000333680,9606.ENSP00000349365,…	RELB,IFNG,ZC3HAV1,ORM1,LAMP3,BATF,FCER1G,REL,DTX3L,HMGB2,CLEC4E,CLEC7A,IL12A,CXCL10,RASGRP1,HAVCR2,CSF1,NFAM1,IL27,XRCC6,PARP9,TLR1,GBP5,SYK,ACTR2,DDX58,JAK2,CLEC6A,RAB27A,PTK2B,TLR6,TNF,IL10,GSDMD,IL12RB1,CCL5
GO:0009615	Response to virus	15	293	1.06	1.07e-09	9606.ENSP00000229135,9606.ENSP00000242351,9606.ENSP00000264350,9606.ENSP00000296161,9606.ENSP00000303231,9606.ENSP00000305651,9606.ENSP00000323099,9606.ENSP00000323889,9606.ENSP00000353512,9606.ENSP00000359504,9606.ENSP00000369213,9606.ENSP00000374443,9606.ENSP00000378118,9606.ENSP00000398698,9606.ENSP00000474412	IFNG,ZC3HAV1,HERC5,DTX3L,IL12A,CXCL10,ATRIP,TRIM25,PARP9,GBP1,DDX58,LYST,CCL8,TNF,CCL5
GO:0002285	Lymphocyte activation involved in immune response	11	112	1.34	1.27e-09	9606.ENSP00000221452,9606.ENSP00000234420,9606.ENSP00000286639,9606.ENSP00000289902,9606.ENSP00000299663,9606.ENSP00000299665,9606.ENSP00000355506,9606.ENSP00000362774,9606.ENSP00000379601,9606.ENSP00000380638,9606.ENSP00000484288	RELB,MSH6,BATF,FCER1G,CLEC4E,CLEC4D,EXO1,RC3H2,RAB27A,PTK2B,LIG4
GO:0042110	T cell activation	14	243	1.11	1.27e-09	9606.ENSP00000221452,9606.ENSP00000262866,9606.ENSP00000286639,9606.ENSP00000289902,9606.ENSP00000299663,9606.ENSP00000299665,9606.ENSP00000302569,9606.ENSP00000303231,9606.ENSP00000310244,9606.ENSP00000352121,9606.ENSP00000362774,9606.ENSP00000364907,9606.ENSP00000379601,9606.ENSP00000484288	RELB,SLA2,BATF,FCER1G,CLEC4E,CLEC4D,CLEC7A,IL12A,RASGRP1,PIK3CG,RC3H2,SYK,RAB27A,LIG4
GO:0070098	Chemokine-mediated signaling pathway	10	80	1.45	1.31e-09	9606.ENSP00000225831,9606.ENSP00000292303,9606.ENSP00000305651,9606.ENSP00000306884,9606.ENSP00000326432,9606.ENSP00000375086,9606.ENSP00000378118,9606.ENSP00000380638,9606.ENSP00000395704,9606.ENSP00000474412	CCL2,CCR5,CXCL10,CXCL11,CCR8,CCL25,CCL8,PTK2B,CXCR6,CCL5
GO:0032760	Positive regulation of tumor necrosis factor production	10	88	1.41	3.06e-09	9606.ENSP00000229135,9606.ENSP00000259396,9606.ENSP00000289902,9606.ENSP00000302569,9606.ENSP00000310244,9606.ENSP00000312002,9606.ENSP00000354932,9606.ENSP00000364907,9606.ENSP00000369213,9606.ENSP00000371067	IFNG,ORM1,FCER1G,CLEC7A,RASGRP1,HAVCR2,TLR1,SYK,DDX58,JAK2
GO:0016192	Vesicle-mediated transport	31	1805	0.59	3.29e-09	9606.ENSP00000250092,9606.ENSP00000259396,9606.ENSP00000261267,9606.ENSP00000289902,9606.ENSP00000296161,9606.ENSP00000299665,9606.ENSP00000302569,9606.ENSP00000310244,9606.ENSP00000323099,9606.ENSP00000333680,9606.ENSP00000341289,9606.ENSP00000347916,9606.ENSP00000352121,9606.ENSP00000352257,9606.ENSP00000354111,9606.ENSP00000355361,9606.ENSP00000356505,9606.ENSP00000357981,9606.ENSP00000359540,…	CD68,ORM1,LYZ,FCER1G,DTX3L,CLEC4D,CLEC7A,RASGRP1,ATRIP,NFAM1,TUBB4B,CLEC12A,PIK3CG,XRCC6,DNAJC5,CD47,NCF2,CTSS,CREG1,RAB14,SYK,ACTR2,KCNAB2,OPTN,LYST,CCL8,RAB27A,DSN1,SERPINA1,GSDMD,CCL5
GO:0002683	Negative regulation of immune system process	17	450	0.93	3.42e-09	9606.ENSP00000203629,9606.ENSP00000225831,9606.ENSP00000250092,9606.ENSP00000262866,9606.ENSP00000289902,9606.ENSP00000312002,9606.ENSP00000323099,9606.ENSP00000355361,9606.ENSP00000359504,9606.ENSP00000362774,9606.ENSP00000369293,9606.ENSP00000375086,9606.ENSP00000380638,9606.ENSP00000380855,9606.ENSP00000390020,9606.ENSP00000398698,9606.ENSP00000412237	LAG3,CCL2,CD68,SLA2,FCER1G,HAVCR2,ATRIP,CD47,GBP1,RC3H2,IL2RA,CCL25,PTK2B,PDCD1LG2,HLA-DOB,TNF,IL10
GO:0050764	Regulation of phagocytosis	10	92	1.39	4.33e-09	9606.ENSP00000225831,9606.ENSP00000229135,9606.ENSP00000289902,9606.ENSP00000299367,9606.ENSP00000302569,9606.ENSP00000345917,9606.ENSP00000355361,9606.ENSP00000364907,9606.ENSP00000379601,9606.ENSP00000398698	CCL2,IFNG,FCER1G,C2,CLEC7A,LYAR,CD47,SYK,RAB27A,TNF
GO:0002237	Response to molecule of bacterial origin	15	330	1.01	4.74e-09	9606.ENSP00000225831,9606.ENSP00000250092,9606.ENSP00000292303,9606.ENSP00000296503,9606.ENSP00000303231,9606.ENSP00000305651,9606.ENSP00000306884,9606.ENSP00000312002,9606.ENSP00000354932,9606.ENSP00000371067,9606.ENSP00000380855,9606.ENSP00000389600,9606.ENSP00000398698,9606.ENSP00000412237,9606.ENSP00000474412	CCL2,CD68,CCR5,HMGB2,IL12A,CXCL10,CXCL11,HAVCR2,TLR1,JAK2,PDCD1LG2,TLR6,TNF,IL10,CCL5
GO:0022409	Positive regulation of cell-cell adhesion	14	272	1.06	4.76e-09	9606.ENSP00000225831,9606.ENSP00000229135,9606.ENSP00000303231,9606.ENSP00000310244,9606.ENSP00000312002,9606.ENSP00000319476,9606.ENSP00000355361,9606.ENSP00000364907,9606.ENSP00000369293,9606.ENSP00000380855,9606.ENSP00000398698,9606.ENSP00000412237,9606.ENSP00000470788,9606.ENSP00000474412	CCL2,IFNG,IL12A,RASGRP1,HAVCR2,ICOS,CD47,SYK,IL2RA,PDCD1LG2,TNF,IL10,IL12RB1,CCL5
GO:0065007	Biological regulation	81	12171	0.18	5.84e-09	9606.ENSP00000203629,9606.ENSP00000221452,9606.ENSP00000225831,9606.ENSP00000229135,9606.ENSP00000234420,9606.ENSP00000242351,9606.ENSP00000250092,9606.ENSP00000259396,9606.ENSP00000261267,9606.ENSP00000261601,9606.ENSP00000262866,9606.ENSP00000264350,9606.ENSP00000265598,9606.ENSP00000276079,9606.ENSP00000286639,9606.ENSP00000289902,9606.ENSP00000292303,9606.ENSP00000295025,9606.ENSP00000296161,…	LAG3,RELB,CCL2,IFNG,MSH6,ZC3HAV1,CD68,ORM1,LYZ,USP14,SLA2,HERC5,LAMP3,NONO,BATF,FCER1G,CCR5,REL,DTX3L,HMGB2,C2,CLEC4E,CLEC4D,CLEC7A,IL12A,CXCL10,CXCL11,RASGRP1,HAVCR2,ICOS,ATRIP,TRIM25,CCR8,CSF1,NFAM1,TUBB4B,LYAR,IL27,PIK3CG,XRCC6,PARP9,DNAJC5,TIFA,TLR1,CD47,EXO1,NCF2,SLAMF7,CTSS,GBP5,GBP1,CREG1,RNF19B,RC3H2,RAB14,SYK,ACTR2,KCNAB2,OPTN,DDX58,IL2RA,JAK2,CLEC6A,CCL25,CCL8,HLA-DRA,RAB27A,PTK2B,PDCD1…
GO:0050766	Positive regulation of phagocytosis	9	66	1.49	6.79e-09	9606.ENSP00000225831,9606.ENSP00000229135,9606.ENSP00000289902,9606.ENSP00000299367,9606.ENSP00000302569,9606.ENSP00000345917,9606.ENSP00000355361,9606.ENSP00000379601,9606.ENSP00000398698	CCL2,IFNG,FCER1G,C2,CLEC7A,LYAR,CD47,RAB27A,TNF
GO:1903039	Positive regulation of leukocyte cell-cell adhesion	13	228	1.11	7.48e-09	9606.ENSP00000225831,9606.ENSP00000229135,9606.ENSP00000303231,9606.ENSP00000310244,9606.ENSP00000312002,9606.ENSP00000319476,9606.ENSP00000355361,9606.ENSP00000364907,9606.ENSP00000369293,9606.ENSP00000380855,9606.ENSP00000398698,9606.ENSP00000470788,9606.ENSP00000474412	CCL2,IFNG,IL12A,RASGRP1,HAVCR2,ICOS,CD47,SYK,IL2RA,PDCD1LG2,TNF,IL12RB1,CCL5
GO:0051251	Positive regulation of lymphocyte activation	14	286	1.04	8.66e-09	9606.ENSP00000225831,9606.ENSP00000229135,9606.ENSP00000302569,9606.ENSP00000303231,9606.ENSP00000310244,9606.ENSP00000312002,9606.ENSP00000319476,9606.ENSP00000352257,9606.ENSP00000355361,9606.ENSP00000364907,9606.ENSP00000369293,9606.ENSP00000380855,9606.ENSP00000470788,9606.ENSP00000474412	CCL2,IFNG,CLEC7A,IL12A,RASGRP1,HAVCR2,ICOS,XRCC6,CD47,SYK,IL2RA,PDCD1LG2,IL12RB1,CCL5
GO:0071222	Cellular response to lipopolysaccharide	12	185	1.16	1.06e-08	9606.ENSP00000225831,9606.ENSP00000250092,9606.ENSP00000292303,9606.ENSP00000296503,9606.ENSP00000303231,9606.ENSP00000305651,9606.ENSP00000306884,9606.ENSP00000312002,9606.ENSP00000380855,9606.ENSP00000398698,9606.ENSP00000412237,9606.ENSP00000474412	CCL2,CD68,CCR5,HMGB2,IL12A,CXCL10,CXCL11,HAVCR2,PDCD1LG2,TNF,IL10,CCL5
GO:0030097	Hemopoiesis	18	570	0.85	1.25e-08	9606.ENSP00000221452,9606.ENSP00000229135,9606.ENSP00000286639,9606.ENSP00000289902,9606.ENSP00000299663,9606.ENSP00000299665,9606.ENSP00000323099,9606.ENSP00000327513,9606.ENSP00000333680,9606.ENSP00000345917,9606.ENSP00000362774,9606.ENSP00000364907,9606.ENSP00000367323,9606.ENSP00000371067,9606.ENSP00000380638,9606.ENSP00000398698,9606.ENSP00000412237,9606.ENSP00000484288	RELB,IFNG,BATF,FCER1G,CLEC4E,CLEC4D,ATRIP,CSF1,NFAM1,LYAR,RC3H2,SYK,KCNAB2,JAK2,PTK2B,TNF,IL10,LIG4
GO:0032649	Regulation of interferon-gamma production	10	106	1.33	1.45e-08	9606.ENSP00000302569,9606.ENSP00000303231,9606.ENSP00000310244,9606.ENSP00000312002,9606.ENSP00000349365,9606.ENSP00000355361,9606.ENSP00000380855,9606.ENSP00000398698,9606.ENSP00000412237,9606.ENSP00000470788	CLEC7A,IL12A,RASGRP1,HAVCR2,IL27,CD47,PDCD1LG2,TNF,IL10,IL12RB1
GO:0030593	Neutrophil chemotaxis	9	74	1.44	1.64e-08	9606.ENSP00000225831,9606.ENSP00000289902,9606.ENSP00000305651,9606.ENSP00000306884,9606.ENSP00000352121,9606.ENSP00000364907,9606.ENSP00000375086,9606.ENSP00000378118,9606.ENSP00000474412	CCL2,FCER1G,CXCL10,CXCL11,PIK3CG,SYK,CCL25,CCL8,CCL5
GO:0002460	Adaptive immune response based on somatic recombination of immune receptors built from immunoglobulin superfamily domains	11	148	1.22	1.7e-08	9606.ENSP00000221452,9606.ENSP00000234420,9606.ENSP00000262866,9606.ENSP00000286639,9606.ENSP00000289902,9606.ENSP00000299367,9606.ENSP00000303231,9606.ENSP00000323099,9606.ENSP00000355506,9606.ENSP00000379601,9606.ENSP00000484288	RELB,MSH6,SLA2,BATF,FCER1G,C2,IL12A,ATRIP,EXO1,RAB27A,LIG4
GO:0060255	Regulation of macromolecule metabolic process	58	6407	0.31	1.7e-08	9606.ENSP00000203629,9606.ENSP00000221452,9606.ENSP00000225831,9606.ENSP00000229135,9606.ENSP00000234420,9606.ENSP00000242351,9606.ENSP00000259396,9606.ENSP00000261601,9606.ENSP00000262866,9606.ENSP00000264350,9606.ENSP00000265598,9606.ENSP00000276079,9606.ENSP00000286639,9606.ENSP00000289902,9606.ENSP00000295025,9606.ENSP00000296161,9606.ENSP00000296503,9606.ENSP00000299663,9606.ENSP00000302569,…	LAG3,RELB,CCL2,IFNG,MSH6,ZC3HAV1,ORM1,USP14,SLA2,HERC5,LAMP3,NONO,BATF,FCER1G,REL,DTX3L,HMGB2,CLEC4E,CLEC7A,IL12A,CXCL10,RASGRP1,HAVCR2,ATRIP,TRIM25,CSF1,NFAM1,LYAR,IL27,PIK3CG,XRCC6,PARP9,TLR1,CD47,GBP5,GBP1,CREG1,RNF19B,RC3H2,SYK,ACTR2,OPTN,DDX58,JAK2,CLEC6A,CCL25,CCL8,RAB27A,PTK2B,PDCD1LG2,TLR6,TNF,IL10,SERPINA1,GSDMD,TRAF3,IL12RB1,CCL5
GO:0050900	Leukocyte migration	14	316	1	2.86e-08	9606.ENSP00000225831,9606.ENSP00000289902,9606.ENSP00000292303,9606.ENSP00000305651,9606.ENSP00000306884,9606.ENSP00000352121,9606.ENSP00000355361,9606.ENSP00000364907,9606.ENSP00000374443,9606.ENSP00000375086,9606.ENSP00000378118,9606.ENSP00000398698,9606.ENSP00000412237,9606.ENSP00000474412	CCL2,FCER1G,CCR5,CXCL10,CXCL11,PIK3CG,CD47,SYK,LYST,CCL25,CCL8,TNF,IL10,CCL5
GO:0050688	Regulation of defense response to virus	9	81	1.4	3.31e-08	9606.ENSP00000242351,9606.ENSP00000264350,9606.ENSP00000296161,9606.ENSP00000349365,9606.ENSP00000353512,9606.ENSP00000369213,9606.ENSP00000369293,9606.ENSP00000454207,9606.ENSP00000470788	ZC3HAV1,HERC5,DTX3L,IL27,PARP9,DDX58,IL2RA,TRAF3,IL12RB1
GO:0042116	Macrophage activation	8	53	1.53	3.71e-08	9606.ENSP00000229135,9606.ENSP00000312002,9606.ENSP00000323099,9606.ENSP00000354932,9606.ENSP00000364907,9606.ENSP00000371067,9606.ENSP00000389600,9606.ENSP00000398698	IFNG,HAVCR2,ATRIP,TLR1,SYK,JAK2,TLR6,TNF
GO:0050870	Positive regulation of t cell activation	12	209	1.11	3.71e-08	9606.ENSP00000225831,9606.ENSP00000229135,9606.ENSP00000303231,9606.ENSP00000310244,9606.ENSP00000312002,9606.ENSP00000319476,9606.ENSP00000355361,9606.ENSP00000364907,9606.ENSP00000369293,9606.ENSP00000380855,9606.ENSP00000470788,9606.ENSP00000474412	CCL2,IFNG,IL12A,RASGRP1,HAVCR2,ICOS,CD47,SYK,IL2RA,PDCD1LG2,IL12RB1,CCL5
GO:0010604	Positive regulation of macromolecule metabolic process	42	3600	0.42	3.71e-08	9606.ENSP00000221452,9606.ENSP00000225831,9606.ENSP00000229135,9606.ENSP00000242351,9606.ENSP00000259396,9606.ENSP00000265598,9606.ENSP00000286639,9606.ENSP00000289902,9606.ENSP00000295025,9606.ENSP00000296161,9606.ENSP00000296503,9606.ENSP00000299663,9606.ENSP00000302569,9606.ENSP00000303231,9606.ENSP00000305651,9606.ENSP00000310244,9606.ENSP00000312002,9606.ENSP00000327513,9606.ENSP00000333680,…	RELB,CCL2,IFNG,ZC3HAV1,ORM1,LAMP3,BATF,FCER1G,REL,DTX3L,HMGB2,CLEC4E,CLEC7A,IL12A,CXCL10,RASGRP1,HAVCR2,CSF1,NFAM1,IL27,PIK3CG,XRCC6,PARP9,TLR1,GBP5,RNF19B,SYK,ACTR2,DDX58,JAK2,CLEC6A,CCL25,CCL8,RAB27A,PTK2B,TLR6,TNF,IL10,GSDMD,TRAF3,IL12RB1,CCL5
GO:0010468	Regulation of gene expression	49	4813	0.36	4.25e-08	9606.ENSP00000203629,9606.ENSP00000221452,9606.ENSP00000229135,9606.ENSP00000242351,9606.ENSP00000259396,9606.ENSP00000262866,9606.ENSP00000264350,9606.ENSP00000265598,9606.ENSP00000276079,9606.ENSP00000286639,9606.ENSP00000289902,9606.ENSP00000295025,9606.ENSP00000296161,9606.ENSP00000296503,9606.ENSP00000299663,9606.ENSP00000302569,9606.ENSP00000303231,9606.ENSP00000305651,9606.ENSP00000310244,…	LAG3,RELB,IFNG,ZC3HAV1,ORM1,SLA2,HERC5,LAMP3,NONO,BATF,FCER1G,REL,DTX3L,HMGB2,CLEC4E,CLEC7A,IL12A,CXCL10,RASGRP1,HAVCR2,ATRIP,TRIM25,CSF1,NFAM1,LYAR,IL27,XRCC6,PARP9,TLR1,CD47,GBP5,GBP1,CREG1,RC3H2,SYK,ACTR2,DDX58,JAK2,CLEC6A,RAB27A,PTK2B,PDCD1LG2,TLR6,TNF,IL10,GSDMD,TRAF3,IL12RB1,CCL5
GO:0051240	Positive regulation of multicellular organismal process	29	1770	0.57	4.46e-08	9606.ENSP00000229135,9606.ENSP00000242351,9606.ENSP00000259396,9606.ENSP00000289902,9606.ENSP00000296503,9606.ENSP00000299663,9606.ENSP00000302569,9606.ENSP00000303231,9606.ENSP00000310244,9606.ENSP00000312002,9606.ENSP00000327513,9606.ENSP00000333680,9606.ENSP00000349365,9606.ENSP00000352257,9606.ENSP00000354932,9606.ENSP00000359488,9606.ENSP00000364907,9606.ENSP00000367220,9606.ENSP00000369213,…	IFNG,ZC3HAV1,ORM1,FCER1G,HMGB2,CLEC4E,CLEC7A,IL12A,RASGRP1,HAVCR2,CSF1,NFAM1,IL27,XRCC6,TLR1,GBP5,SYK,ACTR2,DDX58,IL2RA,JAK2,CLEC6A,PTK2B,TLR6,TNF,IL10,GSDMD,IL12RB1,LIG4
GO:0048522	Positive regulation of cellular process	53	5579	0.33	4.88e-08	9606.ENSP00000203629,9606.ENSP00000221452,9606.ENSP00000225831,9606.ENSP00000229135,9606.ENSP00000242351,9606.ENSP00000286639,9606.ENSP00000289902,9606.ENSP00000295025,9606.ENSP00000296161,9606.ENSP00000296503,9606.ENSP00000299367,9606.ENSP00000299663,9606.ENSP00000299665,9606.ENSP00000302569,9606.ENSP00000303231,9606.ENSP00000305651,9606.ENSP00000306884,9606.ENSP00000310244,9606.ENSP00000312002,…	LAG3,RELB,CCL2,IFNG,ZC3HAV1,BATF,FCER1G,REL,DTX3L,HMGB2,C2,CLEC4E,CLEC4D,CLEC7A,IL12A,CXCL10,CXCL11,RASGRP1,HAVCR2,ICOS,TRIM25,CSF1,NFAM1,LYAR,PIK3CG,XRCC6,PARP9,TIFA,TLR1,CD47,CTSS,GBP5,RNF19B,RC3H2,SYK,ACTR2,OPTN,DDX58,IL2RA,JAK2,CLEC6A,CCL25,CCL8,RAB27A,PTK2B,PDCD1LG2,TLR6,TNF,IL10,TRAF3,IL12RB1,CCL5,LIG4
GO:0097529	Myeloid leukocyte migration	10	123	1.26	5e-08	9606.ENSP00000225831,9606.ENSP00000289902,9606.ENSP00000305651,9606.ENSP00000306884,9606.ENSP00000352121,9606.ENSP00000355361,9606.ENSP00000364907,9606.ENSP00000375086,9606.ENSP00000378118,9606.ENSP00000474412	CCL2,FCER1G,CXCL10,CXCL11,PIK3CG,CD47,SYK,CCL25,CCL8,CCL5
GO:0002521	Leukocyte differentiation	14	338	0.97	6.04e-08	9606.ENSP00000221452,9606.ENSP00000229135,9606.ENSP00000286639,9606.ENSP00000289902,9606.ENSP00000299663,9606.ENSP00000299665,9606.ENSP00000327513,9606.ENSP00000333680,9606.ENSP00000362774,9606.ENSP00000364907,9606.ENSP00000380638,9606.ENSP00000398698,9606.ENSP00000412237,9606.ENSP00000484288	RELB,IFNG,BATF,FCER1G,CLEC4E,CLEC4D,CSF1,NFAM1,RC3H2,SYK,PTK2B,TNF,IL10,LIG4
GO:1902105	Regulation of leukocyte differentiation	13	285	1.01	8.65e-08	9606.ENSP00000203629,9606.ENSP00000229135,9606.ENSP00000303231,9606.ENSP00000310244,9606.ENSP00000327513,9606.ENSP00000333680,9606.ENSP00000349365,9606.ENSP00000352257,9606.ENSP00000362774,9606.ENSP00000364907,9606.ENSP00000369293,9606.ENSP00000398698,9606.ENSP00000470788	LAG3,IFNG,IL12A,RASGRP1,CSF1,NFAM1,IL27,XRCC6,RC3H2,SYK,IL2RA,TNF,IL12RB1
GO:0045428	Regulation of nitric oxide biosynthetic process	8	61	1.47	9.38e-08	9606.ENSP00000229135,9606.ENSP00000302569,9606.ENSP00000355361,9606.ENSP00000371067,9606.ENSP00000380638,9606.ENSP00000389600,9606.ENSP00000398698,9606.ENSP00000412237	IFNG,CLEC7A,CD47,JAK2,PTK2B,TLR6,TNF,IL10
GO:0045619	Regulation of lymphocyte differentiation	11	178	1.14	9.42e-08	9606.ENSP00000203629,9606.ENSP00000229135,9606.ENSP00000303231,9606.ENSP00000310244,9606.ENSP00000333680,9606.ENSP00000349365,9606.ENSP00000352257,9606.ENSP00000362774,9606.ENSP00000364907,9606.ENSP00000369293,9606.ENSP00000470788	LAG3,IFNG,IL12A,RASGRP1,NFAM1,IL27,XRCC6,RC3H2,SYK,IL2RA,IL12RB1
GO:0009893	Positive regulation of metabolic process	43	3893	0.4	1.02e-07	9606.ENSP00000221452,9606.ENSP00000225831,9606.ENSP00000229135,9606.ENSP00000242351,9606.ENSP00000259396,9606.ENSP00000265598,9606.ENSP00000286639,9606.ENSP00000289902,9606.ENSP00000295025,9606.ENSP00000296161,9606.ENSP00000296503,9606.ENSP00000299663,9606.ENSP00000302569,9606.ENSP00000303231,9606.ENSP00000305651,9606.ENSP00000310244,9606.ENSP00000312002,9606.ENSP00000327513,9606.ENSP00000333680,…	RELB,CCL2,IFNG,ZC3HAV1,ORM1,LAMP3,BATF,FCER1G,REL,DTX3L,HMGB2,CLEC4E,CLEC7A,IL12A,CXCL10,RASGRP1,HAVCR2,CSF1,NFAM1,IL27,PIK3CG,XRCC6,PARP9,TLR1,GBP5,RNF19B,SYK,ACTR2,OPTN,DDX58,JAK2,CLEC6A,CCL25,CCL8,RAB27A,PTK2B,TLR6,TNF,IL10,GSDMD,TRAF3,IL12RB1,CCL5
GO:1903426	Regulation of reactive oxygen species biosynthetic process	9	95	1.33	1.07e-07	9606.ENSP00000229135,9606.ENSP00000302569,9606.ENSP00000355361,9606.ENSP00000371067,9606.ENSP00000379601,9606.ENSP00000380638,9606.ENSP00000389600,9606.ENSP00000398698,9606.ENSP00000412237	IFNG,CLEC7A,CD47,JAK2,RAB27A,PTK2B,TLR6,TNF,IL10
GO:0050794	Regulation of cellular process	75	10932	0.19	1.81e-07	9606.ENSP00000203629,9606.ENSP00000221452,9606.ENSP00000225831,9606.ENSP00000229135,9606.ENSP00000234420,9606.ENSP00000242351,9606.ENSP00000261601,9606.ENSP00000262866,9606.ENSP00000264350,9606.ENSP00000265598,9606.ENSP00000276079,9606.ENSP00000286639,9606.ENSP00000289902,9606.ENSP00000292303,9606.ENSP00000295025,9606.ENSP00000296161,9606.ENSP00000296503,9606.ENSP00000299367,9606.ENSP00000299663,…	LAG3,RELB,CCL2,IFNG,MSH6,ZC3HAV1,USP14,SLA2,HERC5,LAMP3,NONO,BATF,FCER1G,CCR5,REL,DTX3L,HMGB2,C2,CLEC4E,CLEC4D,CLEC7A,IL12A,CXCL10,CXCL11,RASGRP1,HAVCR2,ICOS,ATRIP,TRIM25,CCR8,CSF1,NFAM1,TUBB4B,LYAR,IL27,PIK3CG,XRCC6,PARP9,DNAJC5,TIFA,TLR1,CD47,EXO1,NCF2,CTSS,GBP5,GBP1,CREG1,RNF19B,RC3H2,RAB14,SYK,ACTR2,KCNAB2,OPTN,DDX58,IL2RA,JAK2,CLEC6A,CCL25,CCL8,HLA-DRA,RAB27A,PTK2B,PDCD1LG2,IFI30,TLR6,CXCR6,…
GO:0009967	Positive regulation of signal transduction	27	1654	0.56	2.24e-07	9606.ENSP00000225831,9606.ENSP00000229135,9606.ENSP00000242351,9606.ENSP00000295025,9606.ENSP00000303231,9606.ENSP00000310244,9606.ENSP00000312002,9606.ENSP00000319476,9606.ENSP00000323889,9606.ENSP00000327513,9606.ENSP00000333680,9606.ENSP00000352121,9606.ENSP00000353512,9606.ENSP00000354911,9606.ENSP00000354932,9606.ENSP00000362774,9606.ENSP00000364907,9606.ENSP00000371067,9606.ENSP00000371505,…	CCL2,IFNG,ZC3HAV1,REL,IL12A,RASGRP1,HAVCR2,ICOS,TRIM25,CSF1,NFAM1,PIK3CG,PARP9,TIFA,TLR1,RC3H2,SYK,JAK2,CLEC6A,CCL25,CCL8,PTK2B,TLR6,TNF,IL10,TRAF3,CCL5
GO:0032496	Response to lipopolysaccharide	13	313	0.97	2.43e-07	9606.ENSP00000225831,9606.ENSP00000250092,9606.ENSP00000292303,9606.ENSP00000296503,9606.ENSP00000303231,9606.ENSP00000305651,9606.ENSP00000306884,9606.ENSP00000312002,9606.ENSP00000371067,9606.ENSP00000380855,9606.ENSP00000398698,9606.ENSP00000412237,9606.ENSP00000474412	CCL2,CD68,CCR5,HMGB2,IL12A,CXCL10,CXCL11,HAVCR2,JAK2,PDCD1LG2,TNF,IL10,CCL5
GO:1901214	Regulation of neuron death	13	317	0.96	2.79e-07	9606.ENSP00000225831,9606.ENSP00000229135,9606.ENSP00000276079,9606.ENSP00000295025,9606.ENSP00000327513,9606.ENSP00000354111,9606.ENSP00000371067,9606.ENSP00000380638,9606.ENSP00000389600,9606.ENSP00000398698,9606.ENSP00000412237,9606.ENSP00000474412,9606.ENSP00000484288	CCL2,IFNG,NONO,REL,CSF1,DNAJC5,JAK2,PTK2B,TLR6,TNF,IL10,CCL5,LIG4
GO:0002253	Activation of immune response	14	385	0.91	2.82e-07	9606.ENSP00000221452,9606.ENSP00000262866,9606.ENSP00000276079,9606.ENSP00000289902,9606.ENSP00000299367,9606.ENSP00000299663,9606.ENSP00000299665,9606.ENSP00000323099,9606.ENSP00000352257,9606.ENSP00000362774,9606.ENSP00000364907,9606.ENSP00000367220,9606.ENSP00000371505,9606.ENSP00000378786	RELB,SLA2,NONO,FCER1G,C2,CLEC4E,CLEC4D,ATRIP,XRCC6,RC3H2,SYK,ACTR2,CLEC6A,HLA-DRA
GO:0016477	Cell migration	20	896	0.7	2.88e-07	9606.ENSP00000225831,9606.ENSP00000289902,9606.ENSP00000292303,9606.ENSP00000296503,9606.ENSP00000303231,9606.ENSP00000305651,9606.ENSP00000306884,9606.ENSP00000326432,9606.ENSP00000352121,9606.ENSP00000353512,9606.ENSP00000355361,9606.ENSP00000364907,9606.ENSP00000374443,9606.ENSP00000375086,9606.ENSP00000378118,9606.ENSP00000380638,9606.ENSP00000395704,9606.ENSP00000398698,9606.ENSP00000412237,…	CCL2,FCER1G,CCR5,HMGB2,IL12A,CXCL10,CXCL11,CCR8,PIK3CG,PARP9,CD47,SYK,LYST,CCL25,CCL8,PTK2B,CXCR6,TNF,IL10,CCL5
GO:0032480	Negative regulation of type i interferon production	7	45	1.54	3.63e-07	9606.ENSP00000221452,9606.ENSP00000264350,9606.ENSP00000295025,9606.ENSP00000312002,9606.ENSP00000323889,9606.ENSP00000369213,9606.ENSP00000412237	RELB,HERC5,REL,HAVCR2,TRIM25,DDX58,IL10
GO:0010647	Positive regulation of cell communication	28	1823	0.54	3.73e-07	9606.ENSP00000225831,9606.ENSP00000229135,9606.ENSP00000242351,9606.ENSP00000295025,9606.ENSP00000299663,9606.ENSP00000303231,9606.ENSP00000310244,9606.ENSP00000312002,9606.ENSP00000319476,9606.ENSP00000323889,9606.ENSP00000327513,9606.ENSP00000333680,9606.ENSP00000352121,9606.ENSP00000353512,9606.ENSP00000354911,9606.ENSP00000354932,9606.ENSP00000362774,9606.ENSP00000364907,9606.ENSP00000371067,…	CCL2,IFNG,ZC3HAV1,REL,CLEC4E,IL12A,RASGRP1,HAVCR2,ICOS,TRIM25,CSF1,NFAM1,PIK3CG,PARP9,TIFA,TLR1,RC3H2,SYK,JAK2,CLEC6A,CCL25,CCL8,PTK2B,TLR6,TNF,IL10,TRAF3,CCL5
GO:0023056	Positive regulation of signaling	28	1831	0.54	4.08e-07	9606.ENSP00000225831,9606.ENSP00000229135,9606.ENSP00000242351,9606.ENSP00000295025,9606.ENSP00000299663,9606.ENSP00000303231,9606.ENSP00000310244,9606.ENSP00000312002,9606.ENSP00000319476,9606.ENSP00000323889,9606.ENSP00000327513,9606.ENSP00000333680,9606.ENSP00000352121,9606.ENSP00000353512,9606.ENSP00000354911,9606.ENSP00000354932,9606.ENSP00000362774,9606.ENSP00000364907,9606.ENSP00000371067,…	CCL2,IFNG,ZC3HAV1,REL,CLEC4E,IL12A,RASGRP1,HAVCR2,ICOS,TRIM25,CSF1,NFAM1,PIK3CG,PARP9,TIFA,TLR1,RC3H2,SYK,JAK2,CLEC6A,CCL25,CCL8,PTK2B,TLR6,TNF,IL10,TRAF3,CCL5
GO:0051607	Defense response to virus	11	210	1.07	4.49e-07	9606.ENSP00000229135,9606.ENSP00000242351,9606.ENSP00000264350,9606.ENSP00000296161,9606.ENSP00000305651,9606.ENSP00000323099,9606.ENSP00000323889,9606.ENSP00000353512,9606.ENSP00000359504,9606.ENSP00000369213,9606.ENSP00000374443	IFNG,ZC3HAV1,HERC5,DTX3L,CXCL10,ATRIP,TRIM25,PARP9,GBP1,DDX58,LYST
GO:1902533	Positive regulation of intracellular signal transduction	21	1041	0.66	5.92e-07	9606.ENSP00000225831,9606.ENSP00000242351,9606.ENSP00000295025,9606.ENSP00000310244,9606.ENSP00000312002,9606.ENSP00000319476,9606.ENSP00000323889,9606.ENSP00000327513,9606.ENSP00000352121,9606.ENSP00000354911,9606.ENSP00000362774,9606.ENSP00000364907,9606.ENSP00000371067,9606.ENSP00000371505,9606.ENSP00000375086,9606.ENSP00000378118,9606.ENSP00000380638,9606.ENSP00000389600,9606.ENSP00000398698,…	CCL2,ZC3HAV1,REL,RASGRP1,HAVCR2,ICOS,TRIM25,CSF1,PIK3CG,TIFA,RC3H2,SYK,JAK2,CLEC6A,CCL25,CCL8,PTK2B,TLR6,TNF,TRAF3,CCL5
GO:0048247	Lymphocyte chemotaxis	7	50	1.5	6.77e-07	9606.ENSP00000225831,9606.ENSP00000305651,9606.ENSP00000306884,9606.ENSP00000352121,9606.ENSP00000375086,9606.ENSP00000378118,9606.ENSP00000474412	CCL2,CXCL10,CXCL11,PIK3CG,CCL25,CCL8,CCL5
GO:1903706	Regulation of hemopoiesis	15	493	0.84	6.96e-07	9606.ENSP00000203629,9606.ENSP00000229135,9606.ENSP00000296503,9606.ENSP00000303231,9606.ENSP00000310244,9606.ENSP00000327513,9606.ENSP00000333680,9606.ENSP00000349365,9606.ENSP00000352257,9606.ENSP00000362774,9606.ENSP00000364907,9606.ENSP00000369293,9606.ENSP00000380638,9606.ENSP00000398698,9606.ENSP00000470788	LAG3,IFNG,HMGB2,IL12A,RASGRP1,CSF1,NFAM1,IL27,XRCC6,RC3H2,SYK,IL2RA,PTK2B,TNF,IL12RB1
GO:0042832	Defense response to protozoan	6	27	1.7	7.37e-07	9606.ENSP00000286639,9606.ENSP00000302569,9606.ENSP00000303231,9606.ENSP00000359490,9606.ENSP00000374443,9606.ENSP00000412237	BATF,CLEC7A,IL12A,GBP4,LYST,IL10
GO:0050727	Regulation of inflammatory response	13	351	0.92	8.35e-07	9606.ENSP00000229135,9606.ENSP00000289902,9606.ENSP00000302569,9606.ENSP00000323099,9606.ENSP00000352121,9606.ENSP00000355361,9606.ENSP00000359488,9606.ENSP00000369293,9606.ENSP00000371067,9606.ENSP00000389600,9606.ENSP00000398698,9606.ENSP00000412237,9606.ENSP00000474412	IFNG,FCER1G,CLEC7A,ATRIP,PIK3CG,CD47,GBP5,IL2RA,JAK2,TLR6,TNF,IL10,CCL5
GO:0046427	Positive regulation of receptor signaling pathway via jak-stat	8	85	1.33	9.05e-07	9606.ENSP00000229135,9606.ENSP00000303231,9606.ENSP00000353512,9606.ENSP00000371067,9606.ENSP00000380638,9606.ENSP00000398698,9606.ENSP00000412237,9606.ENSP00000474412	IFNG,IL12A,PARP9,JAK2,PTK2B,TNF,IL10,CCL5
GO:0001906	Cell killing	9	126	1.21	9.58e-07	9606.ENSP00000261267,9606.ENSP00000305651,9606.ENSP00000306884,9606.ENSP00000341289,9606.ENSP00000357022,9606.ENSP00000374443,9606.ENSP00000375086,9606.ENSP00000378118,9606.ENSP00000379601	LYZ,CXCL10,CXCL11,TUBB4B,SLAMF7,LYST,CCL25,CCL8,RAB27A
GO:0019724	B cell mediated immunity	8	86	1.32	9.73e-07	9606.ENSP00000234420,9606.ENSP00000262866,9606.ENSP00000286639,9606.ENSP00000289902,9606.ENSP00000299367,9606.ENSP00000323099,9606.ENSP00000355506,9606.ENSP00000484288	MSH6,SLA2,BATF,FCER1G,C2,ATRIP,EXO1,LIG4
GO:0050715	Positive regulation of cytokine secretion	6	30	1.65	1.23e-06	9606.ENSP00000229135,9606.ENSP00000299663,9606.ENSP00000364907,9606.ENSP00000371505,9606.ENSP00000398698,9606.ENSP00000412237	IFNG,CLEC4E,SYK,CLEC6A,TNF,IL10
GO:1902531	Regulation of intracellular signal transduction	27	1807	0.53	1.28e-06	9606.ENSP00000225831,9606.ENSP00000242351,9606.ENSP00000262866,9606.ENSP00000276079,9606.ENSP00000295025,9606.ENSP00000310244,9606.ENSP00000312002,9606.ENSP00000319476,9606.ENSP00000323099,9606.ENSP00000323889,9606.ENSP00000327513,9606.ENSP00000352121,9606.ENSP00000354911,9606.ENSP00000355506,9606.ENSP00000359504,9606.ENSP00000362774,9606.ENSP00000364907,9606.ENSP00000368022,9606.ENSP00000371067,…	CCL2,ZC3HAV1,SLA2,NONO,REL,RASGRP1,HAVCR2,ICOS,ATRIP,TRIM25,CSF1,PIK3CG,TIFA,EXO1,GBP1,RC3H2,SYK,OPTN,JAK2,CLEC6A,CCL25,CCL8,PTK2B,TLR6,TNF,TRAF3,CCL5
GO:1903428	Positive regulation of reactive oxygen species biosynthetic process	7	56	1.45	1.29e-06	9606.ENSP00000229135,9606.ENSP00000302569,9606.ENSP00000371067,9606.ENSP00000379601,9606.ENSP00000380638,9606.ENSP00000389600,9606.ENSP00000398698	IFNG,CLEC7A,JAK2,RAB27A,PTK2B,TLR6,TNF
GO:0070663	Regulation of leukocyte proliferation	11	237	1.02	1.35e-06	9606.ENSP00000303231,9606.ENSP00000312002,9606.ENSP00000327513,9606.ENSP00000349365,9606.ENSP00000364907,9606.ENSP00000369293,9606.ENSP00000378118,9606.ENSP00000380855,9606.ENSP00000412237,9606.ENSP00000470788,9606.ENSP00000474412	IL12A,HAVCR2,CSF1,IL27,SYK,IL2RA,CCL8,PDCD1LG2,IL10,IL12RB1,CCL5
GO:0031341	Regulation of cell killing	8	91	1.3	1.42e-06	9606.ENSP00000203629,9606.ENSP00000229135,9606.ENSP00000302569,9606.ENSP00000303231,9606.ENSP00000310244,9606.ENSP00000312002,9606.ENSP00000364907,9606.ENSP00000470788	LAG3,IFNG,CLEC7A,IL12A,RASGRP1,HAVCR2,SYK,IL12RB1
GO:0030098	Lymphocyte differentiation	11	242	1.01	1.64e-06	9606.ENSP00000221452,9606.ENSP00000286639,9606.ENSP00000289902,9606.ENSP00000299663,9606.ENSP00000299665,9606.ENSP00000333680,9606.ENSP00000362774,9606.ENSP00000364907,9606.ENSP00000380638,9606.ENSP00000412237,9606.ENSP00000484288	RELB,BATF,FCER1G,CLEC4E,CLEC4D,NFAM1,RC3H2,SYK,PTK2B,IL10,LIG4
GO:0031343	Positive regulation of cell killing	7	59	1.43	1.75e-06	9606.ENSP00000203629,9606.ENSP00000229135,9606.ENSP00000302569,9606.ENSP00000303231,9606.ENSP00000310244,9606.ENSP00000364907,9606.ENSP00000470788	LAG3,IFNG,CLEC7A,IL12A,RASGRP1,SYK,IL12RB1
GO:0032755	Positive regulation of interleukin-6 production	8	94	1.28	1.76e-06	9606.ENSP00000229135,9606.ENSP00000289902,9606.ENSP00000302569,9606.ENSP00000354932,9606.ENSP00000364907,9606.ENSP00000369213,9606.ENSP00000389600,9606.ENSP00000398698	IFNG,FCER1G,CLEC7A,TLR1,SYK,DDX58,TLR6,TNF
GO:2000377	Regulation of reactive oxygen species metabolic process	10	188	1.08	1.85e-06	9606.ENSP00000229135,9606.ENSP00000302569,9606.ENSP00000355361,9606.ENSP00000364907,9606.ENSP00000371067,9606.ENSP00000379601,9606.ENSP00000380638,9606.ENSP00000389600,9606.ENSP00000398698,9606.ENSP00000412237	IFNG,CLEC7A,CD47,SYK,JAK2,RAB27A,PTK2B,TLR6,TNF,IL10
GO:0048519	Negative regulation of biological process	49	5389	0.31	1.85e-06	9606.ENSP00000203629,9606.ENSP00000221452,9606.ENSP00000225831,9606.ENSP00000229135,9606.ENSP00000234420,9606.ENSP00000242351,9606.ENSP00000250092,9606.ENSP00000259396,9606.ENSP00000261601,9606.ENSP00000262866,9606.ENSP00000264350,9606.ENSP00000265598,9606.ENSP00000276079,9606.ENSP00000289902,9606.ENSP00000292303,9606.ENSP00000295025,9606.ENSP00000296161,9606.ENSP00000296503,9606.ENSP00000303231,…	LAG3,RELB,CCL2,IFNG,MSH6,ZC3HAV1,CD68,ORM1,USP14,SLA2,HERC5,LAMP3,NONO,FCER1G,CCR5,REL,DTX3L,HMGB2,IL12A,CXCL10,HAVCR2,ATRIP,TRIM25,CSF1,LYAR,PIK3CG,XRCC6,PARP9,DNAJC5,CD47,GBP1,CREG1,RC3H2,OPTN,DDX58,IL2RA,JAK2,CCL25,CCL8,PTK2B,PDCD1LG2,TLR6,HLA-DOB,TNF,IL10,SERPINA1,TRAF3,CCL5,LIG4
GO:0002292	T cell differentiation involved in immune response	6	33	1.61	1.91e-06	9606.ENSP00000221452,9606.ENSP00000286639,9606.ENSP00000289902,9606.ENSP00000299663,9606.ENSP00000299665,9606.ENSP00000362774	RELB,BATF,FCER1G,CLEC4E,CLEC4D,RC3H2
GO:0032652	Regulation of interleukin-1 production	8	99	1.26	2.45e-06	9606.ENSP00000229135,9606.ENSP00000259396,9606.ENSP00000302569,9606.ENSP00000312002,9606.ENSP00000371067,9606.ENSP00000398698,9606.ENSP00000412237,9606.ENSP00000433209	IFNG,ORM1,CLEC7A,HAVCR2,JAK2,TNF,IL10,GSDMD
GO:0032732	Positive regulation of interleukin-1 production	7	63	1.4	2.51e-06	9606.ENSP00000229135,9606.ENSP00000259396,9606.ENSP00000302569,9606.ENSP00000312002,9606.ENSP00000371067,9606.ENSP00000398698,9606.ENSP00000433209	IFNG,ORM1,CLEC7A,HAVCR2,JAK2,TNF,GSDMD
GO:0050729	Positive regulation of inflammatory response	9	144	1.15	2.54e-06	9606.ENSP00000229135,9606.ENSP00000289902,9606.ENSP00000302569,9606.ENSP00000352121,9606.ENSP00000355361,9606.ENSP00000359488,9606.ENSP00000371067,9606.ENSP00000389600,9606.ENSP00000398698	IFNG,FCER1G,CLEC7A,PIK3CG,CD47,GBP5,JAK2,TLR6,TNF
GO:1903708	Positive regulation of hemopoiesis	10	199	1.05	2.91e-06	9606.ENSP00000229135,9606.ENSP00000296503,9606.ENSP00000303231,9606.ENSP00000310244,9606.ENSP00000327513,9606.ENSP00000352257,9606.ENSP00000364907,9606.ENSP00000369293,9606.ENSP00000398698,9606.ENSP00000470788	IFNG,HMGB2,IL12A,RASGRP1,CSF1,XRCC6,SYK,IL2RA,TNF,IL12RB1
GO:0045580	Regulation of t cell differentiation	9	147	1.14	2.97e-06	9606.ENSP00000203629,9606.ENSP00000229135,9606.ENSP00000303231,9606.ENSP00000310244,9606.ENSP00000349365,9606.ENSP00000362774,9606.ENSP00000364907,9606.ENSP00000369293,9606.ENSP00000470788	LAG3,IFNG,IL12A,RASGRP1,IL27,RC3H2,SYK,IL2RA,IL12RB1
GO:2000379	Positive regulation of reactive oxygen species metabolic process	8	103	1.24	3.18e-06	9606.ENSP00000229135,9606.ENSP00000302569,9606.ENSP00000364907,9606.ENSP00000371067,9606.ENSP00000379601,9606.ENSP00000380638,9606.ENSP00000389600,9606.ENSP00000398698	IFNG,CLEC7A,SYK,JAK2,RAB27A,PTK2B,TLR6,TNF
GO:0002286	T cell activation involved in immune response	7	66	1.38	3.28e-06	9606.ENSP00000221452,9606.ENSP00000286639,9606.ENSP00000289902,9606.ENSP00000299663,9606.ENSP00000299665,9606.ENSP00000362774,9606.ENSP00000379601	RELB,BATF,FCER1G,CLEC4E,CLEC4D,RC3H2,RAB27A
GO:0002437	Inflammatory response to antigenic stimulus	6	37	1.56	3.29e-06	9606.ENSP00000250092,9606.ENSP00000296503,9606.ENSP00000310244,9606.ENSP00000323099,9606.ENSP00000369293,9606.ENSP00000398698	CD68,HMGB2,RASGRP1,ATRIP,IL2RA,TNF
GO:0002703	Regulation of leukocyte mediated immunity	10	209	1.03	4.4e-06	9606.ENSP00000203629,9606.ENSP00000289902,9606.ENSP00000303231,9606.ENSP00000310244,9606.ENSP00000312002,9606.ENSP00000364907,9606.ENSP00000369213,9606.ENSP00000398698,9606.ENSP00000412237,9606.ENSP00000470788	LAG3,FCER1G,IL12A,RASGRP1,HAVCR2,SYK,DDX58,TNF,IL10,IL12RB1
GO:0032729	Positive regulation of interferon-gamma production	7	70	1.35	4.69e-06	9606.ENSP00000302569,9606.ENSP00000303231,9606.ENSP00000310244,9606.ENSP00000312002,9606.ENSP00000349365,9606.ENSP00000398698,9606.ENSP00000470788	CLEC7A,IL12A,RASGRP1,HAVCR2,IL27,TNF,IL12RB1
GO:1902107	Positive regulation of leukocyte differentiation	9	156	1.11	4.69e-06	9606.ENSP00000229135,9606.ENSP00000303231,9606.ENSP00000310244,9606.ENSP00000327513,9606.ENSP00000352257,9606.ENSP00000364907,9606.ENSP00000369293,9606.ENSP00000398698,9606.ENSP00000470788	IFNG,IL12A,RASGRP1,CSF1,XRCC6,SYK,IL2RA,TNF,IL12RB1
GO:0009966	Regulation of signal transduction	35	3107	0.4	4.79e-06	9606.ENSP00000225831,9606.ENSP00000229135,9606.ENSP00000242351,9606.ENSP00000262866,9606.ENSP00000276079,9606.ENSP00000295025,9606.ENSP00000296503,9606.ENSP00000303231,9606.ENSP00000310244,9606.ENSP00000312002,9606.ENSP00000319476,9606.ENSP00000323099,9606.ENSP00000323889,9606.ENSP00000327513,9606.ENSP00000333680,9606.ENSP00000352121,9606.ENSP00000353512,9606.ENSP00000354911,9606.ENSP00000354932,…	CCL2,IFNG,ZC3HAV1,SLA2,NONO,REL,HMGB2,IL12A,RASGRP1,HAVCR2,ICOS,ATRIP,TRIM25,CSF1,NFAM1,PIK3CG,PARP9,TIFA,TLR1,CD47,EXO1,GBP1,RC3H2,SYK,OPTN,JAK2,CLEC6A,CCL25,CCL8,PTK2B,TLR6,TNF,IL10,TRAF3,CCL5
GO:0001816	Cytokine production	9	158	1.11	5.12e-06	9606.ENSP00000286639,9606.ENSP00000289902,9606.ENSP00000303231,9606.ENSP00000310244,9606.ENSP00000323099,9606.ENSP00000352121,9606.ENSP00000359488,9606.ENSP00000389600,9606.ENSP00000398698	BATF,FCER1G,IL12A,RASGRP1,ATRIP,PIK3CG,GBP5,TLR6,TNF
GO:0019882	Antigen processing and presentation	10	219	1.01	6.52e-06	9606.ENSP00000203629,9606.ENSP00000221452,9606.ENSP00000289902,9606.ENSP00000323099,9606.ENSP00000356505,9606.ENSP00000357981,9606.ENSP00000378786,9606.ENSP00000379601,9606.ENSP00000384886,9606.ENSP00000390020	LAG3,RELB,FCER1G,ATRIP,NCF2,CTSS,HLA-DRA,RAB27A,IFI30,HLA-DOB
GO:0032944	Regulation of mononuclear cell proliferation	10	220	1.01	6.72e-06	9606.ENSP00000303231,9606.ENSP00000312002,9606.ENSP00000327513,9606.ENSP00000349365,9606.ENSP00000364907,9606.ENSP00000369293,9606.ENSP00000380855,9606.ENSP00000412237,9606.ENSP00000470788,9606.ENSP00000474412	IL12A,HAVCR2,CSF1,IL27,SYK,IL2RA,PDCD1LG2,IL10,IL12RB1,CCL5
GO:0035556	Intracellular signal transduction	25	1712	0.52	6.95e-06	9606.ENSP00000221452,9606.ENSP00000225831,9606.ENSP00000234420,9606.ENSP00000286639,9606.ENSP00000292303,9606.ENSP00000295025,9606.ENSP00000305651,9606.ENSP00000306884,9606.ENSP00000310244,9606.ENSP00000323099,9606.ENSP00000326432,9606.ENSP00000333680,9606.ENSP00000352121,9606.ENSP00000354911,9606.ENSP00000362946,9606.ENSP00000364907,9606.ENSP00000369213,9606.ENSP00000369293,9606.ENSP00000371067,…	RELB,CCL2,MSH6,BATF,CCR5,REL,CXCL10,CXCL11,RASGRP1,ATRIP,CCR8,NFAM1,PIK3CG,TIFA,RAB14,SYK,DDX58,IL2RA,JAK2,RAB27A,PTK2B,TLR6,CXCR6,TNF,CCL5
GO:0042129	Regulation of t cell proliferation	9	165	1.09	7.1e-06	9606.ENSP00000303231,9606.ENSP00000312002,9606.ENSP00000349365,9606.ENSP00000364907,9606.ENSP00000369293,9606.ENSP00000380855,9606.ENSP00000412237,9606.ENSP00000470788,9606.ENSP00000474412	IL12A,HAVCR2,IL27,SYK,IL2RA,PDCD1LG2,IL10,IL12RB1,CCL5
GO:0002699	Positive regulation of immune effector process	10	223	1	7.47e-06	9606.ENSP00000203629,9606.ENSP00000229135,9606.ENSP00000242351,9606.ENSP00000289902,9606.ENSP00000303231,9606.ENSP00000310244,9606.ENSP00000364907,9606.ENSP00000369213,9606.ENSP00000398698,9606.ENSP00000470788	LAG3,IFNG,ZC3HAV1,FCER1G,IL12A,RASGRP1,SYK,DDX58,TNF,IL12RB1
GO:0032677	Regulation of interleukin-8 production	7	76	1.32	7.52e-06	9606.ENSP00000302569,9606.ENSP00000354932,9606.ENSP00000364907,9606.ENSP00000369213,9606.ENSP00000389600,9606.ENSP00000398698,9606.ENSP00000412237	CLEC7A,TLR1,SYK,DDX58,TLR6,TNF,IL10
GO:0045429	Positive regulation of nitric oxide biosynthetic process	6	44	1.49	7.79e-06	9606.ENSP00000229135,9606.ENSP00000302569,9606.ENSP00000371067,9606.ENSP00000380638,9606.ENSP00000389600,9606.ENSP00000398698	IFNG,CLEC7A,JAK2,PTK2B,TLR6,TNF
GO:0050830	Defense response to gram-positive bacterium	8	119	1.18	8.37e-06	9606.ENSP00000261267,9606.ENSP00000296503,9606.ENSP00000303231,9606.ENSP00000312002,9606.ENSP00000354335,9606.ENSP00000359490,9606.ENSP00000398698,9606.ENSP00000433209	LYZ,HMGB2,IL12A,HAVCR2,MPEG1,GBP4,TNF,GSDMD
GO:0071396	Cellular response to lipid	14	528	0.78	9.49e-06	9606.ENSP00000225831,9606.ENSP00000250092,9606.ENSP00000292303,9606.ENSP00000296503,9606.ENSP00000303231,9606.ENSP00000305651,9606.ENSP00000306884,9606.ENSP00000312002,9606.ENSP00000371067,9606.ENSP00000380638,9606.ENSP00000380855,9606.ENSP00000398698,9606.ENSP00000412237,9606.ENSP00000474412	CCL2,CD68,CCR5,HMGB2,IL12A,CXCL10,CXCL11,HAVCR2,JAK2,PTK2B,PDCD1LG2,TNF,IL10,CCL5
GO:0032879	Regulation of localization	32	2740	0.42	9.96e-06	9606.ENSP00000225831,9606.ENSP00000229135,9606.ENSP00000289902,9606.ENSP00000292303,9606.ENSP00000296161,9606.ENSP00000299367,9606.ENSP00000299663,9606.ENSP00000302569,9606.ENSP00000303231,9606.ENSP00000305651,9606.ENSP00000306884,9606.ENSP00000327513,9606.ENSP00000345917,9606.ENSP00000352121,9606.ENSP00000353512,9606.ENSP00000354111,9606.ENSP00000355361,9606.ENSP00000357981,9606.ENSP00000359504,…	CCL2,IFNG,FCER1G,CCR5,DTX3L,C2,CLEC4E,CLEC7A,IL12A,CXCL10,CXCL11,CSF1,LYAR,PIK3CG,PARP9,DNAJC5,CD47,CTSS,GBP1,RAB14,SYK,KCNAB2,DDX58,JAK2,CLEC6A,CCL25,CCL8,RAB27A,PTK2B,TNF,IL10,CCL5
GO:0008284	Positive regulation of cell population proliferation	18	919	0.64	1.04e-05	9606.ENSP00000229135,9606.ENSP00000296503,9606.ENSP00000302569,9606.ENSP00000303231,9606.ENSP00000305651,9606.ENSP00000312002,9606.ENSP00000327513,9606.ENSP00000355361,9606.ENSP00000364907,9606.ENSP00000369293,9606.ENSP00000371067,9606.ENSP00000380638,9606.ENSP00000380855,9606.ENSP00000398698,9606.ENSP00000412237,9606.ENSP00000470788,9606.ENSP00000474412,9606.ENSP00000484288	IFNG,HMGB2,CLEC7A,IL12A,CXCL10,HAVCR2,CSF1,CD47,SYK,IL2RA,JAK2,PTK2B,PDCD1LG2,TNF,IL10,IL12RB1,CCL5,LIG4
GO:0060759	Regulation of response to cytokine stimulus	9	175	1.06	1.09e-05	9606.ENSP00000229135,9606.ENSP00000323099,9606.ENSP00000327513,9606.ENSP00000353512,9606.ENSP00000364907,9606.ENSP00000369213,9606.ENSP00000371067,9606.ENSP00000398698,9606.ENSP00000474412	IFNG,ATRIP,CSF1,PARP9,SYK,DDX58,JAK2,TNF,CCL5
GO:0051050	Positive regulation of transport	18	923	0.64	1.1e-05	9606.ENSP00000225831,9606.ENSP00000229135,9606.ENSP00000289902,9606.ENSP00000299367,9606.ENSP00000299663,9606.ENSP00000302569,9606.ENSP00000305651,9606.ENSP00000306884,9606.ENSP00000345917,9606.ENSP00000355361,9606.ENSP00000357981,9606.ENSP00000364907,9606.ENSP00000371067,9606.ENSP00000371505,9606.ENSP00000379601,9606.ENSP00000398698,9606.ENSP00000412237,9606.ENSP00000474412	CCL2,IFNG,FCER1G,C2,CLEC4E,CLEC7A,CXCL10,CXCL11,LYAR,CD47,CTSS,SYK,JAK2,CLEC6A,RAB27A,TNF,IL10,CCL5
GO:0002221	Pattern recognition receptor signaling pathway	8	125	1.16	1.16e-05	9606.ENSP00000299663,9606.ENSP00000312002,9606.ENSP00000354911,9606.ENSP00000354932,9606.ENSP00000357981,9606.ENSP00000369213,9606.ENSP00000389600,9606.ENSP00000454207	CLEC4E,HAVCR2,TIFA,TLR1,CTSS,DDX58,TLR6,TRAF3
GO:0016064	Immunoglobulin mediated immune response	7	83	1.28	1.25e-05	9606.ENSP00000234420,9606.ENSP00000286639,9606.ENSP00000289902,9606.ENSP00000299367,9606.ENSP00000323099,9606.ENSP00000355506,9606.ENSP00000484288	MSH6,BATF,FCER1G,C2,ATRIP,EXO1,LIG4
GO:0071349	Cellular response to interleukin-12	6	49	1.44	1.33e-05	9606.ENSP00000229135,9606.ENSP00000303231,9606.ENSP00000355361,9606.ENSP00000371067,9606.ENSP00000412237,9606.ENSP00000470788	IFNG,IL12A,CD47,JAK2,IL10,IL12RB1
GO:1901701	Cellular response to oxygen-containing compound	19	1055	0.61	1.52e-05	9606.ENSP00000225831,9606.ENSP00000250092,9606.ENSP00000292303,9606.ENSP00000296503,9606.ENSP00000302569,9606.ENSP00000303231,9606.ENSP00000305651,9606.ENSP00000306884,9606.ENSP00000312002,9606.ENSP00000323099,9606.ENSP00000352121,9606.ENSP00000367220,9606.ENSP00000371067,9606.ENSP00000380638,9606.ENSP00000380855,9606.ENSP00000389600,9606.ENSP00000398698,9606.ENSP00000412237,9606.ENSP00000474412	CCL2,CD68,CCR5,HMGB2,CLEC7A,IL12A,CXCL10,CXCL11,HAVCR2,ATRIP,PIK3CG,ACTR2,JAK2,PTK2B,PDCD1LG2,TLR6,TNF,IL10,CCL5
GO:0032648	Regulation of interferon-beta production	6	52	1.41	1.79e-05	9606.ENSP00000221452,9606.ENSP00000242351,9606.ENSP00000295025,9606.ENSP00000296503,9606.ENSP00000369213,9606.ENSP00000454207	RELB,ZC3HAV1,REL,HMGB2,DDX58,TRAF3
GO:0032946	Positive regulation of mononuclear cell proliferation	8	135	1.12	1.95e-05	9606.ENSP00000303231,9606.ENSP00000312002,9606.ENSP00000327513,9606.ENSP00000364907,9606.ENSP00000369293,9606.ENSP00000380855,9606.ENSP00000470788,9606.ENSP00000474412	IL12A,HAVCR2,CSF1,SYK,IL2RA,PDCD1LG2,IL12RB1,CCL5
GO:0002705	Positive regulation of leukocyte mediated immunity	8	137	1.12	2.15e-05	9606.ENSP00000203629,9606.ENSP00000289902,9606.ENSP00000303231,9606.ENSP00000310244,9606.ENSP00000364907,9606.ENSP00000369213,9606.ENSP00000398698,9606.ENSP00000470788	LAG3,FCER1G,IL12A,RASGRP1,SYK,DDX58,TNF,IL12RB1
GO:0032731	Positive regulation of interleukin-1 beta production	6	55	1.39	2.38e-05	9606.ENSP00000229135,9606.ENSP00000259396,9606.ENSP00000302569,9606.ENSP00000371067,9606.ENSP00000398698,9606.ENSP00000433209	IFNG,ORM1,CLEC7A,JAK2,TNF,GSDMD
GO:0044093	Positive regulation of molecular function	25	1842	0.48	2.47e-05	9606.ENSP00000225831,9606.ENSP00000229135,9606.ENSP00000234420,9606.ENSP00000296161,9606.ENSP00000296503,9606.ENSP00000302569,9606.ENSP00000310244,9606.ENSP00000323889,9606.ENSP00000327513,9606.ENSP00000333680,9606.ENSP00000352121,9606.ENSP00000352257,9606.ENSP00000353512,9606.ENSP00000356505,9606.ENSP00000357981,9606.ENSP00000364907,9606.ENSP00000369213,9606.ENSP00000371067,9606.ENSP00000375086,…	CCL2,IFNG,MSH6,DTX3L,HMGB2,CLEC7A,RASGRP1,TRIM25,CSF1,NFAM1,PIK3CG,XRCC6,PARP9,NCF2,CTSS,SYK,DDX58,JAK2,CCL25,CCL8,PTK2B,TLR6,TNF,IL10,CCL5
GO:0010646	Regulation of cell communication	36	3514	0.36	2.7e-05	9606.ENSP00000225831,9606.ENSP00000229135,9606.ENSP00000242351,9606.ENSP00000262866,9606.ENSP00000276079,9606.ENSP00000295025,9606.ENSP00000296503,9606.ENSP00000299663,9606.ENSP00000303231,9606.ENSP00000310244,9606.ENSP00000312002,9606.ENSP00000319476,9606.ENSP00000323099,9606.ENSP00000323889,9606.ENSP00000327513,9606.ENSP00000333680,9606.ENSP00000352121,9606.ENSP00000353512,9606.ENSP00000354911,…	CCL2,IFNG,ZC3HAV1,SLA2,NONO,REL,HMGB2,CLEC4E,IL12A,RASGRP1,HAVCR2,ICOS,ATRIP,TRIM25,CSF1,NFAM1,PIK3CG,PARP9,TIFA,TLR1,CD47,EXO1,GBP1,RC3H2,SYK,OPTN,JAK2,CLEC6A,CCL25,CCL8,PTK2B,TLR6,TNF,IL10,TRAF3,CCL5
GO:0002218	Activation of innate immune response	8	142	1.1	2.73e-05	9606.ENSP00000221452,9606.ENSP00000276079,9606.ENSP00000289902,9606.ENSP00000299663,9606.ENSP00000299665,9606.ENSP00000352257,9606.ENSP00000364907,9606.ENSP00000371505	RELB,NONO,FCER1G,CLEC4E,CLEC4D,XRCC6,SYK,CLEC6A
GO:0030217	T cell differentiation	8	142	1.1	2.73e-05	9606.ENSP00000221452,9606.ENSP00000286639,9606.ENSP00000289902,9606.ENSP00000299663,9606.ENSP00000299665,9606.ENSP00000362774,9606.ENSP00000364907,9606.ENSP00000484288	RELB,BATF,FCER1G,CLEC4E,CLEC4D,RC3H2,SYK,LIG4
GO:0009987	Cellular process	84	15024	0.1	2.91e-05	9606.ENSP00000203629,9606.ENSP00000221452,9606.ENSP00000225831,9606.ENSP00000229135,9606.ENSP00000234420,9606.ENSP00000242351,9606.ENSP00000250092,9606.ENSP00000259396,9606.ENSP00000261267,9606.ENSP00000261601,9606.ENSP00000262866,9606.ENSP00000264350,9606.ENSP00000265598,9606.ENSP00000276079,9606.ENSP00000286639,9606.ENSP00000289902,9606.ENSP00000292303,9606.ENSP00000295025,9606.ENSP00000296161,…	LAG3,RELB,CCL2,IFNG,MSH6,ZC3HAV1,CD68,ORM1,LYZ,USP14,SLA2,HERC5,LAMP3,NONO,BATF,FCER1G,CCR5,REL,DTX3L,HMGB2,CLEC4E,CLEC4D,CLEC7A,IL12A,CXCL10,CXCL11,RASGRP1,HAVCR2,ICOS,ATRIP,TRIM25,RNF166,CCR8,CSF1,NFAM1,TUBB4B,LYAR,CLEC12A,IL27,PIK3CG,XRCC6,PARP9,DNAJC5,TIFA,TLR1,CD47,EXO1,NCF2,SLAMF7,CTSS,GBP5,GBP4,GBP1,CREG1,RNF19B,RC3H2,RAB14,SYK,ACTR2,KCNAB2,OPTN,DDX58,IL2RA,JAK2,CLEC6A,LYST,CCL25,CCL8,HLA-…
GO:0002381	Immunoglobulin production involved in immunoglobulin mediated immune response	5	29	1.59	3.06e-05	9606.ENSP00000234420,9606.ENSP00000286639,9606.ENSP00000323099,9606.ENSP00000355506,9606.ENSP00000484288	MSH6,BATF,ATRIP,EXO1,LIG4
GO:0042102	Positive regulation of t cell proliferation	7	97	1.21	3.13e-05	9606.ENSP00000303231,9606.ENSP00000312002,9606.ENSP00000364907,9606.ENSP00000369293,9606.ENSP00000380855,9606.ENSP00000470788,9606.ENSP00000474412	IL12A,HAVCR2,SYK,IL2RA,PDCD1LG2,IL12RB1,CCL5
GO:0051241	Negative regulation of multicellular organismal process	20	1231	0.56	3.21e-05	9606.ENSP00000203629,9606.ENSP00000221452,9606.ENSP00000229135,9606.ENSP00000259396,9606.ENSP00000264350,9606.ENSP00000295025,9606.ENSP00000303231,9606.ENSP00000305651,9606.ENSP00000312002,9606.ENSP00000323889,9606.ENSP00000352121,9606.ENSP00000359504,9606.ENSP00000362774,9606.ENSP00000369213,9606.ENSP00000371067,9606.ENSP00000380638,9606.ENSP00000380855,9606.ENSP00000389600,9606.ENSP00000398698,…	LAG3,RELB,IFNG,ORM1,HERC5,REL,IL12A,CXCL10,HAVCR2,TRIM25,PIK3CG,GBP1,RC3H2,DDX58,JAK2,PTK2B,PDCD1LG2,TLR6,TNF,IL10
GO:0023051	Regulation of signaling	36	3553	0.36	3.43e-05	9606.ENSP00000225831,9606.ENSP00000229135,9606.ENSP00000242351,9606.ENSP00000262866,9606.ENSP00000276079,9606.ENSP00000295025,9606.ENSP00000296503,9606.ENSP00000299663,9606.ENSP00000303231,9606.ENSP00000310244,9606.ENSP00000312002,9606.ENSP00000319476,9606.ENSP00000323099,9606.ENSP00000323889,9606.ENSP00000327513,9606.ENSP00000333680,9606.ENSP00000352121,9606.ENSP00000353512,9606.ENSP00000354911,…	CCL2,IFNG,ZC3HAV1,SLA2,NONO,REL,HMGB2,CLEC4E,IL12A,RASGRP1,HAVCR2,ICOS,ATRIP,TRIM25,CSF1,NFAM1,PIK3CG,PARP9,TIFA,TLR1,CD47,EXO1,GBP1,RC3H2,SYK,OPTN,JAK2,CLEC6A,CCL25,CCL8,PTK2B,TLR6,TNF,IL10,TRAF3,CCL5
GO:0002822	Regulation of adaptive immune response based on somatic recombination of immune receptors built from immunoglobulin superfamily domains	8	150	1.08	3.91e-05	9606.ENSP00000289902,9606.ENSP00000303231,9606.ENSP00000312002,9606.ENSP00000349365,9606.ENSP00000362774,9606.ENSP00000398698,9606.ENSP00000412237,9606.ENSP00000470788	FCER1G,IL12A,HAVCR2,IL27,RC3H2,TNF,IL10,IL12RB1
GO:0042325	Regulation of phosphorylation	23	1626	0.5	3.96e-05	9606.ENSP00000225831,9606.ENSP00000229135,9606.ENSP00000262866,9606.ENSP00000264350,9606.ENSP00000303231,9606.ENSP00000305651,9606.ENSP00000310244,9606.ENSP00000312002,9606.ENSP00000323099,9606.ENSP00000327513,9606.ENSP00000352121,9606.ENSP00000352257,9606.ENSP00000353512,9606.ENSP00000359504,9606.ENSP00000364907,9606.ENSP00000371067,9606.ENSP00000375086,9606.ENSP00000378118,9606.ENSP00000380638,…	CCL2,IFNG,SLA2,HERC5,IL12A,CXCL10,RASGRP1,HAVCR2,ATRIP,CSF1,PIK3CG,XRCC6,PARP9,GBP1,SYK,JAK2,CCL25,CCL8,PTK2B,TLR6,TNF,TRAF3,CCL5
GO:0002685	Regulation of leukocyte migration	9	209	0.99	4.05e-05	9606.ENSP00000225831,9606.ENSP00000303231,9606.ENSP00000305651,9606.ENSP00000327513,9606.ENSP00000375086,9606.ENSP00000378118,9606.ENSP00000380638,9606.ENSP00000398698,9606.ENSP00000474412	CCL2,IL12A,CXCL10,CSF1,CCL25,CCL8,PTK2B,TNF,CCL5
GO:0006959	Humoral immune response	10	275	0.91	4.05e-05	9606.ENSP00000225831,9606.ENSP00000229135,9606.ENSP00000261267,9606.ENSP00000299367,9606.ENSP00000305651,9606.ENSP00000306884,9606.ENSP00000355506,9606.ENSP00000375086,9606.ENSP00000378118,9606.ENSP00000398698	CCL2,IFNG,LYZ,C2,CXCL10,CXCL11,EXO1,CCL25,CCL8,TNF
GO:0001934	Positive regulation of protein phosphorylation	18	1019	0.6	4.05e-05	9606.ENSP00000225831,9606.ENSP00000229135,9606.ENSP00000303231,9606.ENSP00000310244,9606.ENSP00000312002,9606.ENSP00000327513,9606.ENSP00000352121,9606.ENSP00000352257,9606.ENSP00000353512,9606.ENSP00000364907,9606.ENSP00000371067,9606.ENSP00000375086,9606.ENSP00000378118,9606.ENSP00000380638,9606.ENSP00000389600,9606.ENSP00000398698,9606.ENSP00000454207,9606.ENSP00000474412	CCL2,IFNG,IL12A,RASGRP1,HAVCR2,CSF1,PIK3CG,XRCC6,PARP9,SYK,JAK2,CCL25,CCL8,PTK2B,TLR6,TNF,TRAF3,CCL5
GO:0006928	Movement of cell or subcellular component	22	1501	0.52	4.05e-05	9606.ENSP00000225831,9606.ENSP00000289902,9606.ENSP00000292303,9606.ENSP00000296503,9606.ENSP00000303231,9606.ENSP00000305651,9606.ENSP00000306884,9606.ENSP00000310244,9606.ENSP00000326432,9606.ENSP00000352121,9606.ENSP00000353512,9606.ENSP00000355361,9606.ENSP00000364907,9606.ENSP00000367220,9606.ENSP00000374443,9606.ENSP00000375086,9606.ENSP00000378118,9606.ENSP00000380638,9606.ENSP00000395704,…	CCL2,FCER1G,CCR5,HMGB2,IL12A,CXCL10,CXCL11,RASGRP1,CCR8,PIK3CG,PARP9,CD47,SYK,ACTR2,LYST,CCL25,CCL8,PTK2B,CXCR6,TNF,IL10,CCL5
GO:0045621	Positive regulation of lymphocyte differentiation	7	102	1.19	4.1e-05	9606.ENSP00000229135,9606.ENSP00000303231,9606.ENSP00000310244,9606.ENSP00000352257,9606.ENSP00000364907,9606.ENSP00000369293,9606.ENSP00000470788	IFNG,IL12A,RASGRP1,XRCC6,SYK,IL2RA,IL12RB1
GO:0006909	Phagocytosis	9	210	0.98	4.12e-05	9606.ENSP00000289902,9606.ENSP00000302569,9606.ENSP00000323099,9606.ENSP00000355361,9606.ENSP00000356505,9606.ENSP00000362946,9606.ENSP00000364907,9606.ENSP00000367220,9606.ENSP00000374443	FCER1G,CLEC7A,ATRIP,CD47,NCF2,RAB14,SYK,ACTR2,LYST
GO:0002706	Regulation of lymphocyte mediated immunity	8	152	1.07	4.14e-05	9606.ENSP00000203629,9606.ENSP00000289902,9606.ENSP00000303231,9606.ENSP00000310244,9606.ENSP00000312002,9606.ENSP00000398698,9606.ENSP00000412237,9606.ENSP00000470788	LAG3,FCER1G,IL12A,RASGRP1,HAVCR2,TNF,IL10,IL12RB1
GO:1901215	Negative regulation of neuron death	9	211	0.98	4.24e-05	9606.ENSP00000225831,9606.ENSP00000276079,9606.ENSP00000295025,9606.ENSP00000327513,9606.ENSP00000354111,9606.ENSP00000371067,9606.ENSP00000380638,9606.ENSP00000412237,9606.ENSP00000484288	CCL2,NONO,REL,CSF1,DNAJC5,JAK2,PTK2B,IL10,LIG4
GO:0002230	Positive regulation of defense response to virus by host	5	32	1.55	4.41e-05	9606.ENSP00000296161,9606.ENSP00000349365,9606.ENSP00000353512,9606.ENSP00000369213,9606.ENSP00000470788	DTX3L,IL27,PARP9,DDX58,IL12RB1
GO:0042127	Regulation of cell population proliferation	23	1642	0.5	4.47e-05	9606.ENSP00000225831,9606.ENSP00000229135,9606.ENSP00000296503,9606.ENSP00000302569,9606.ENSP00000303231,9606.ENSP00000305651,9606.ENSP00000306884,9606.ENSP00000312002,9606.ENSP00000327513,9606.ENSP00000349365,9606.ENSP00000352257,9606.ENSP00000355361,9606.ENSP00000364907,9606.ENSP00000369293,9606.ENSP00000371067,9606.ENSP00000378118,9606.ENSP00000380638,9606.ENSP00000380855,9606.ENSP00000398698,…	CCL2,IFNG,HMGB2,CLEC7A,IL12A,CXCL10,CXCL11,HAVCR2,CSF1,IL27,XRCC6,CD47,SYK,IL2RA,JAK2,CCL8,PTK2B,PDCD1LG2,TNF,IL10,IL12RB1,CCL5,LIG4
GO:0051179	Localization	47	5591	0.28	4.52e-05	9606.ENSP00000225831,9606.ENSP00000250092,9606.ENSP00000259396,9606.ENSP00000261267,9606.ENSP00000265598,9606.ENSP00000289902,9606.ENSP00000292303,9606.ENSP00000296161,9606.ENSP00000296503,9606.ENSP00000299665,9606.ENSP00000302569,9606.ENSP00000303231,9606.ENSP00000305651,9606.ENSP00000306884,9606.ENSP00000310244,9606.ENSP00000323099,9606.ENSP00000326432,9606.ENSP00000333680,9606.ENSP00000341289,…	CCL2,CD68,ORM1,LYZ,LAMP3,FCER1G,CCR5,DTX3L,HMGB2,CLEC4D,CLEC7A,IL12A,CXCL10,CXCL11,RASGRP1,ATRIP,CCR8,NFAM1,TUBB4B,CLEC12A,PIK3CG,XRCC6,PARP9,DNAJC5,CD47,NCF2,CTSS,GBP5,GBP1,CREG1,RAB14,SYK,ACTR2,KCNAB2,OPTN,LYST,CCL25,CCL8,RAB27A,PTK2B,DSN1,CXCR6,TNF,IL10,SERPINA1,GSDMD,CCL5
GO:0042113	B cell activation	8	161	1.05	6.11e-05	9606.ENSP00000234420,9606.ENSP00000286639,9606.ENSP00000310244,9606.ENSP00000333680,9606.ENSP00000355506,9606.ENSP00000380638,9606.ENSP00000412237,9606.ENSP00000484288	MSH6,BATF,RASGRP1,NFAM1,EXO1,PTK2B,IL10,LIG4
GO:0002562	Somatic diversification of immune receptors via germline recombination within a single locus	5	35	1.51	6.46e-05	9606.ENSP00000234420,9606.ENSP00000286639,9606.ENSP00000296503,9606.ENSP00000355506,9606.ENSP00000484288	MSH6,BATF,HMGB2,EXO1,LIG4
GO:0070372	Regulation of erk1 and erk2 cascade	10	292	0.89	6.47e-05	9606.ENSP00000225831,9606.ENSP00000310244,9606.ENSP00000312002,9606.ENSP00000359504,9606.ENSP00000364907,9606.ENSP00000375086,9606.ENSP00000378118,9606.ENSP00000380638,9606.ENSP00000398698,9606.ENSP00000474412	CCL2,RASGRP1,HAVCR2,GBP1,SYK,CCL25,CCL8,PTK2B,TNF,CCL5
GO:0001959	Regulation of cytokine-mediated signaling pathway	8	163	1.04	6.57e-05	9606.ENSP00000229135,9606.ENSP00000323099,9606.ENSP00000327513,9606.ENSP00000353512,9606.ENSP00000364907,9606.ENSP00000371067,9606.ENSP00000398698,9606.ENSP00000474412	IFNG,ATRIP,CSF1,PARP9,SYK,JAK2,TNF,CCL5
GO:0042531	Positive regulation of tyrosine phosphorylation of stat protein	6	68	1.3	6.63e-05	9606.ENSP00000229135,9606.ENSP00000303231,9606.ENSP00000353512,9606.ENSP00000371067,9606.ENSP00000398698,9606.ENSP00000474412	IFNG,IL12A,PARP9,JAK2,TNF,CCL5
GO:0043410	Positive regulation of mapk cascade	13	543	0.73	7e-05	9606.ENSP00000225831,9606.ENSP00000310244,9606.ENSP00000312002,9606.ENSP00000352121,9606.ENSP00000364907,9606.ENSP00000371067,9606.ENSP00000375086,9606.ENSP00000378118,9606.ENSP00000380638,9606.ENSP00000389600,9606.ENSP00000398698,9606.ENSP00000454207,9606.ENSP00000474412	CCL2,RASGRP1,HAVCR2,PIK3CG,SYK,JAK2,CCL25,CCL8,PTK2B,TLR6,TNF,TRAF3,CCL5
GO:0010941	Regulation of cell death	23	1696	0.48	7.45e-05	9606.ENSP00000225831,9606.ENSP00000229135,9606.ENSP00000265598,9606.ENSP00000276079,9606.ENSP00000289902,9606.ENSP00000292303,9606.ENSP00000295025,9606.ENSP00000296503,9606.ENSP00000302569,9606.ENSP00000303231,9606.ENSP00000305651,9606.ENSP00000327513,9606.ENSP00000352121,9606.ENSP00000354111,9606.ENSP00000364907,9606.ENSP00000371067,9606.ENSP00000380638,9606.ENSP00000389600,9606.ENSP00000398698,…	CCL2,IFNG,LAMP3,NONO,FCER1G,CCR5,REL,HMGB2,CLEC7A,IL12A,CXCL10,CSF1,PIK3CG,DNAJC5,SYK,JAK2,PTK2B,TLR6,TNF,IL10,TRAF3,CCL5,LIG4
GO:0060333	Interferon-gamma-mediated signaling pathway	6	70	1.29	7.64e-05	9606.ENSP00000229135,9606.ENSP00000323889,9606.ENSP00000359504,9606.ENSP00000371067,9606.ENSP00000378786,9606.ENSP00000384886	IFNG,TRIM25,GBP1,JAK2,HLA-DRA,IFI30
GO:0002281	Macrophage activation involved in immune response	4	15	1.78	9.32e-05	9606.ENSP00000229135,9606.ENSP00000312002,9606.ENSP00000323099,9606.ENSP00000364907	IFNG,HAVCR2,ATRIP,SYK
GO:0001932	Regulation of protein phosphorylation	21	1459	0.51	9.62e-05	9606.ENSP00000225831,9606.ENSP00000229135,9606.ENSP00000264350,9606.ENSP00000303231,9606.ENSP00000305651,9606.ENSP00000310244,9606.ENSP00000312002,9606.ENSP00000327513,9606.ENSP00000352121,9606.ENSP00000352257,9606.ENSP00000353512,9606.ENSP00000359504,9606.ENSP00000364907,9606.ENSP00000371067,9606.ENSP00000375086,9606.ENSP00000378118,9606.ENSP00000380638,9606.ENSP00000389600,9606.ENSP00000398698,…	CCL2,IFNG,HERC5,IL12A,CXCL10,RASGRP1,HAVCR2,CSF1,PIK3CG,XRCC6,PARP9,GBP1,SYK,JAK2,CCL25,CCL8,PTK2B,TLR6,TNF,TRAF3,CCL5
GO:0002429	Immune response-activating cell surface receptor signaling pathway	10	311	0.86	0.00011	9606.ENSP00000221452,9606.ENSP00000262866,9606.ENSP00000289902,9606.ENSP00000299663,9606.ENSP00000299665,9606.ENSP00000362774,9606.ENSP00000364907,9606.ENSP00000367220,9606.ENSP00000371505,9606.ENSP00000378786	RELB,SLA2,FCER1G,CLEC4E,CLEC4D,RC3H2,SYK,ACTR2,CLEC6A,HLA-DRA
GO:0071356	Cellular response to tumor necrosis factor	9	245	0.92	0.00013	9606.ENSP00000225831,9606.ENSP00000359504,9606.ENSP00000371067,9606.ENSP00000375086,9606.ENSP00000378118,9606.ENSP00000380638,9606.ENSP00000398698,9606.ENSP00000454207,9606.ENSP00000474412	CCL2,GBP1,JAK2,CCL25,CCL8,PTK2B,TNF,TRAF3,CCL5
GO:0022408	Negative regulation of cell-cell adhesion	8	183	0.99	0.00014	9606.ENSP00000203629,9606.ENSP00000312002,9606.ENSP00000362774,9606.ENSP00000369293,9606.ENSP00000371067,9606.ENSP00000375086,9606.ENSP00000380855,9606.ENSP00000412237	LAG3,HAVCR2,RC3H2,IL2RA,JAK2,CCL25,PDCD1LG2,IL10
GO:1903038	Negative regulation of leukocyte cell-cell adhesion	7	128	1.09	0.00015	9606.ENSP00000203629,9606.ENSP00000312002,9606.ENSP00000362774,9606.ENSP00000369293,9606.ENSP00000375086,9606.ENSP00000380855,9606.ENSP00000412237	LAG3,HAVCR2,RC3H2,IL2RA,CCL25,PDCD1LG2,IL10
GO:0043122	Regulation of i-kappab kinase/nf-kappab signaling	9	251	0.91	0.00015	9606.ENSP00000242351,9606.ENSP00000295025,9606.ENSP00000323889,9606.ENSP00000354911,9606.ENSP00000368022,9606.ENSP00000371505,9606.ENSP00000389600,9606.ENSP00000398698,9606.ENSP00000454207	ZC3HAV1,REL,TRIM25,TIFA,OPTN,CLEC6A,TLR6,TNF,TRAF3
GO:0051049	Regulation of transport	23	1776	0.46	0.00015	9606.ENSP00000225831,9606.ENSP00000229135,9606.ENSP00000289902,9606.ENSP00000299367,9606.ENSP00000299663,9606.ENSP00000302569,9606.ENSP00000303231,9606.ENSP00000305651,9606.ENSP00000306884,9606.ENSP00000345917,9606.ENSP00000352121,9606.ENSP00000354111,9606.ENSP00000355361,9606.ENSP00000357981,9606.ENSP00000364907,9606.ENSP00000367323,9606.ENSP00000371067,9606.ENSP00000371505,9606.ENSP00000379601,…	CCL2,IFNG,FCER1G,C2,CLEC4E,CLEC7A,IL12A,CXCL10,CXCL11,LYAR,PIK3CG,DNAJC5,CD47,CTSS,SYK,KCNAB2,JAK2,CLEC6A,RAB27A,PTK2B,TNF,IL10,CCL5
GO:0051641	Cellular localization	31	2967	0.37	0.00015	9606.ENSP00000250092,9606.ENSP00000259396,9606.ENSP00000261267,9606.ENSP00000265598,9606.ENSP00000289902,9606.ENSP00000292303,9606.ENSP00000296161,9606.ENSP00000299665,9606.ENSP00000310244,9606.ENSP00000333680,9606.ENSP00000341289,9606.ENSP00000347916,9606.ENSP00000352121,9606.ENSP00000352257,9606.ENSP00000354111,9606.ENSP00000355361,9606.ENSP00000357981,9606.ENSP00000359488,9606.ENSP00000359504,…	CD68,ORM1,LYZ,LAMP3,FCER1G,CCR5,DTX3L,CLEC4D,RASGRP1,NFAM1,TUBB4B,CLEC12A,PIK3CG,XRCC6,DNAJC5,CD47,CTSS,GBP5,GBP1,CREG1,RAB14,SYK,ACTR2,KCNAB2,OPTN,LYST,RAB27A,DSN1,TNF,SERPINA1,GSDMD
GO:0002312	B cell activation involved in immune response	5	45	1.4	0.00018	9606.ENSP00000234420,9606.ENSP00000286639,9606.ENSP00000355506,9606.ENSP00000380638,9606.ENSP00000484288	MSH6,BATF,EXO1,PTK2B,LIG4
GO:0002440	Production of molecular mediator of immune response	6	83	1.21	0.00018	9606.ENSP00000234420,9606.ENSP00000286639,9606.ENSP00000303231,9606.ENSP00000323099,9606.ENSP00000355506,9606.ENSP00000484288	MSH6,BATF,IL12A,ATRIP,EXO1,LIG4
GO:0032642	Regulation of chemokine production	6	84	1.21	0.00019	9606.ENSP00000229135,9606.ENSP00000302569,9606.ENSP00000312002,9606.ENSP00000364907,9606.ENSP00000398698,9606.ENSP00000412237	IFNG,CLEC7A,HAVCR2,SYK,TNF,IL10
GO:0065009	Regulation of molecular function	42	4913	0.28	0.00019	9606.ENSP00000221452,9606.ENSP00000225831,9606.ENSP00000229135,9606.ENSP00000234420,9606.ENSP00000261601,9606.ENSP00000262866,9606.ENSP00000264350,9606.ENSP00000265598,9606.ENSP00000286639,9606.ENSP00000295025,9606.ENSP00000296161,9606.ENSP00000296503,9606.ENSP00000302569,9606.ENSP00000303231,9606.ENSP00000305651,9606.ENSP00000306884,9606.ENSP00000310244,9606.ENSP00000312002,9606.ENSP00000323099,…	RELB,CCL2,IFNG,MSH6,USP14,SLA2,HERC5,LAMP3,BATF,REL,DTX3L,HMGB2,CLEC7A,IL12A,CXCL10,CXCL11,RASGRP1,HAVCR2,ATRIP,TRIM25,CSF1,NFAM1,IL27,PIK3CG,XRCC6,PARP9,NCF2,CTSS,CREG1,SYK,KCNAB2,DDX58,JAK2,CCL25,CCL8,PTK2B,TLR6,TNF,IL10,SERPINA1,TRAF3,CCL5
GO:0050790	Regulation of catalytic activity	27	2386	0.41	0.0002	9606.ENSP00000225831,9606.ENSP00000229135,9606.ENSP00000234420,9606.ENSP00000261601,9606.ENSP00000262866,9606.ENSP00000264350,9606.ENSP00000265598,9606.ENSP00000296161,9606.ENSP00000296503,9606.ENSP00000302569,9606.ENSP00000305651,9606.ENSP00000310244,9606.ENSP00000323099,9606.ENSP00000327513,9606.ENSP00000352121,9606.ENSP00000352257,9606.ENSP00000353512,9606.ENSP00000356505,9606.ENSP00000364907,…	CCL2,IFNG,MSH6,USP14,SLA2,HERC5,LAMP3,DTX3L,HMGB2,CLEC7A,CXCL10,RASGRP1,ATRIP,CSF1,PIK3CG,XRCC6,PARP9,NCF2,SYK,JAK2,CCL25,CCL8,PTK2B,TLR6,TNF,SERPINA1,CCL5
GO:0035722	interleukin-12-mediated signaling pathway	5	47	1.38	0.00022	9606.ENSP00000229135,9606.ENSP00000303231,9606.ENSP00000371067,9606.ENSP00000412237,9606.ENSP00000470788	IFNG,IL12A,JAK2,IL10,IL12RB1
GO:0048660	Regulation of smooth muscle cell proliferation	7	136	1.06	0.00022	9606.ENSP00000229135,9606.ENSP00000303231,9606.ENSP00000352257,9606.ENSP00000371067,9606.ENSP00000398698,9606.ENSP00000412237,9606.ENSP00000474412	IFNG,IL12A,XRCC6,JAK2,TNF,IL10,CCL5
GO:0050731	Positive regulation of peptidyl-tyrosine phosphorylation	8	196	0.96	0.00022	9606.ENSP00000229135,9606.ENSP00000303231,9606.ENSP00000353512,9606.ENSP00000364907,9606.ENSP00000371067,9606.ENSP00000380638,9606.ENSP00000398698,9606.ENSP00000474412	IFNG,IL12A,PARP9,SYK,JAK2,PTK2B,TNF,CCL5
GO:0045190	Isotype switching	4	20	1.65	0.00023	9606.ENSP00000234420,9606.ENSP00000286639,9606.ENSP00000355506,9606.ENSP00000484288	MSH6,BATF,EXO1,LIG4
GO:0071674	Mononuclear cell migration	5	49	1.36	0.00025	9606.ENSP00000225831,9606.ENSP00000355361,9606.ENSP00000375086,9606.ENSP00000378118,9606.ENSP00000474412	CCL2,CD47,CCL25,CCL8,CCL5
GO:0045582	Positive regulation of t cell differentiation	6	89	1.18	0.00025	9606.ENSP00000229135,9606.ENSP00000303231,9606.ENSP00000310244,9606.ENSP00000364907,9606.ENSP00000369293,9606.ENSP00000470788	IFNG,IL12A,RASGRP1,SYK,IL2RA,IL12RB1
GO:1900017	Positive regulation of cytokine production involved in inflammatory response	4	21	1.63	0.00026	9606.ENSP00000302569,9606.ENSP00000359488,9606.ENSP00000389600,9606.ENSP00000398698	CLEC7A,GBP5,TLR6,TNF
GO:0043408	Regulation of mapk cascade	14	725	0.64	0.00026	9606.ENSP00000225831,9606.ENSP00000310244,9606.ENSP00000312002,9606.ENSP00000352121,9606.ENSP00000359504,9606.ENSP00000364907,9606.ENSP00000371067,9606.ENSP00000375086,9606.ENSP00000378118,9606.ENSP00000380638,9606.ENSP00000389600,9606.ENSP00000398698,9606.ENSP00000454207,9606.ENSP00000474412	CCL2,RASGRP1,HAVCR2,PIK3CG,GBP1,SYK,JAK2,CCL25,CCL8,PTK2B,TLR6,TNF,TRAF3,CCL5
GO:0002687	Positive regulation of leukocyte migration	7	144	1.04	0.00029	9606.ENSP00000303231,9606.ENSP00000305651,9606.ENSP00000327513,9606.ENSP00000378118,9606.ENSP00000380638,9606.ENSP00000398698,9606.ENSP00000474412	IL12A,CXCL10,CSF1,CCL8,PTK2B,TNF,CCL5
GO:0070374	Positive regulation of erk1 and erk2 cascade	8	209	0.93	0.00033	9606.ENSP00000225831,9606.ENSP00000310244,9606.ENSP00000312002,9606.ENSP00000375086,9606.ENSP00000378118,9606.ENSP00000380638,9606.ENSP00000398698,9606.ENSP00000474412	CCL2,RASGRP1,HAVCR2,CCL25,CCL8,PTK2B,TNF,CCL5
GO:0007162	Negative regulation of cell adhesion	9	280	0.86	0.00033	9606.ENSP00000203629,9606.ENSP00000312002,9606.ENSP00000359504,9606.ENSP00000362774,9606.ENSP00000369293,9606.ENSP00000371067,9606.ENSP00000375086,9606.ENSP00000380855,9606.ENSP00000412237	LAG3,HAVCR2,GBP1,RC3H2,IL2RA,JAK2,CCL25,PDCD1LG2,IL10
GO:0043524	Negative regulation of neuron apoptotic process	7	148	1.03	0.00035	9606.ENSP00000225831,9606.ENSP00000276079,9606.ENSP00000354111,9606.ENSP00000371067,9606.ENSP00000380638,9606.ENSP00000412237,9606.ENSP00000484288	CCL2,NONO,DNAJC5,JAK2,PTK2B,IL10,LIG4
GO:0019886	Antigen processing and presentation of exogenous peptide antigen via mhc class ii	6	96	1.15	0.00036	9606.ENSP00000203629,9606.ENSP00000289902,9606.ENSP00000357981,9606.ENSP00000378786,9606.ENSP00000384886,9606.ENSP00000390020	LAG3,FCER1G,CTSS,HLA-DRA,IFI30,HLA-DOB
GO:0046634	Regulation of alpha-beta t cell activation	6	96	1.15	0.00036	9606.ENSP00000229135,9606.ENSP00000303231,9606.ENSP00000349365,9606.ENSP00000362774,9606.ENSP00000364907,9606.ENSP00000470788	IFNG,IL12A,IL27,RC3H2,SYK,IL12RB1
GO:0043523	Regulation of neuron apoptotic process	8	212	0.93	0.00036	9606.ENSP00000225831,9606.ENSP00000276079,9606.ENSP00000354111,9606.ENSP00000371067,9606.ENSP00000380638,9606.ENSP00000398698,9606.ENSP00000412237,9606.ENSP00000484288	CCL2,NONO,DNAJC5,JAK2,PTK2B,TNF,IL10,LIG4
GO:0033993	Response to lipid	15	858	0.59	0.00036	9606.ENSP00000225831,9606.ENSP00000250092,9606.ENSP00000292303,9606.ENSP00000296503,9606.ENSP00000303231,9606.ENSP00000305651,9606.ENSP00000306884,9606.ENSP00000312002,9606.ENSP00000323889,9606.ENSP00000371067,9606.ENSP00000380638,9606.ENSP00000380855,9606.ENSP00000398698,9606.ENSP00000412237,9606.ENSP00000474412	CCL2,CD68,CCR5,HMGB2,IL12A,CXCL10,CXCL11,HAVCR2,TRIM25,JAK2,PTK2B,PDCD1LG2,TNF,IL10,CCL5
GO:0048523	Negative regulation of cellular process	41	4874	0.28	0.00038	9606.ENSP00000203629,9606.ENSP00000221452,9606.ENSP00000225831,9606.ENSP00000229135,9606.ENSP00000234420,9606.ENSP00000261601,9606.ENSP00000262866,9606.ENSP00000265598,9606.ENSP00000276079,9606.ENSP00000289902,9606.ENSP00000292303,9606.ENSP00000295025,9606.ENSP00000296161,9606.ENSP00000296503,9606.ENSP00000303231,9606.ENSP00000305651,9606.ENSP00000312002,9606.ENSP00000323099,9606.ENSP00000327513,…	LAG3,RELB,CCL2,IFNG,MSH6,USP14,SLA2,LAMP3,NONO,FCER1G,CCR5,REL,DTX3L,HMGB2,IL12A,CXCL10,HAVCR2,ATRIP,CSF1,LYAR,PIK3CG,XRCC6,PARP9,DNAJC5,CD47,GBP1,CREG1,RC3H2,OPTN,IL2RA,JAK2,CCL25,CCL8,PTK2B,PDCD1LG2,TLR6,TNF,IL10,SERPINA1,CCL5,LIG4
GO:0030885	Regulation of myeloid dendritic cell activation	3	6	2.05	0.0004	9606.ENSP00000299665,9606.ENSP00000312002,9606.ENSP00000412237	CLEC4D,HAVCR2,IL10
GO:0042267	Natural killer cell mediated cytotoxicity	4	24	1.57	0.0004	9606.ENSP00000341289,9606.ENSP00000357022,9606.ENSP00000374443,9606.ENSP00000379601	TUBB4B,SLAMF7,LYST,RAB27A
GO:0032757	Positive regulation of interleukin-8 production	5	55	1.31	0.0004	9606.ENSP00000302569,9606.ENSP00000354932,9606.ENSP00000364907,9606.ENSP00000369213,9606.ENSP00000398698	CLEC7A,TLR1,SYK,DDX58,TNF
GO:0044403	Symbiotic process	15	865	0.59	0.0004	9606.ENSP00000225831,9606.ENSP00000234420,9606.ENSP00000292303,9606.ENSP00000296161,9606.ENSP00000303231,9606.ENSP00000323889,9606.ENSP00000352257,9606.ENSP00000364907,9606.ENSP00000368022,9606.ENSP00000369213,9606.ENSP00000378118,9606.ENSP00000378786,9606.ENSP00000395704,9606.ENSP00000474412,9606.ENSP00000484288	CCL2,MSH6,CCR5,DTX3L,IL12A,TRIM25,XRCC6,SYK,OPTN,DDX58,CCL8,HLA-DRA,CXCR6,CCL5,LIG4
GO:0006310	DNA recombination	8	219	0.91	0.00043	9606.ENSP00000234420,9606.ENSP00000276079,9606.ENSP00000286639,9606.ENSP00000296503,9606.ENSP00000323099,9606.ENSP00000352257,9606.ENSP00000355506,9606.ENSP00000484288	MSH6,NONO,BATF,HMGB2,ATRIP,XRCC6,EXO1,LIG4
GO:0032653	Regulation of interleukin-10 production	5	57	1.3	0.00046	9606.ENSP00000289902,9606.ENSP00000302569,9606.ENSP00000355361,9606.ENSP00000364907,9606.ENSP00000380855	FCER1G,CLEC7A,CD47,SYK,PDCD1LG2
GO:0030099	Myeloid cell differentiation	8	221	0.91	0.00046	9606.ENSP00000221452,9606.ENSP00000229135,9606.ENSP00000286639,9606.ENSP00000289902,9606.ENSP00000327513,9606.ENSP00000345917,9606.ENSP00000371067,9606.ENSP00000398698	RELB,IFNG,BATF,FCER1G,CSF1,LYAR,JAK2,TNF
GO:0060548	Negative regulation of cell death	16	999	0.56	0.00049	9606.ENSP00000225831,9606.ENSP00000265598,9606.ENSP00000276079,9606.ENSP00000289902,9606.ENSP00000292303,9606.ENSP00000295025,9606.ENSP00000296503,9606.ENSP00000327513,9606.ENSP00000352121,9606.ENSP00000354111,9606.ENSP00000371067,9606.ENSP00000380638,9606.ENSP00000398698,9606.ENSP00000412237,9606.ENSP00000474412,9606.ENSP00000484288	CCL2,LAMP3,NONO,FCER1G,CCR5,REL,HMGB2,CSF1,PIK3CG,DNAJC5,JAK2,PTK2B,TNF,IL10,CCL5,LIG4
GO:0051649	Establishment of localization in cell	26	2375	0.39	0.00052	9606.ENSP00000250092,9606.ENSP00000259396,9606.ENSP00000261267,9606.ENSP00000289902,9606.ENSP00000292303,9606.ENSP00000296161,9606.ENSP00000299665,9606.ENSP00000310244,9606.ENSP00000333680,9606.ENSP00000341289,9606.ENSP00000347916,9606.ENSP00000352121,9606.ENSP00000352257,9606.ENSP00000354111,9606.ENSP00000355361,9606.ENSP00000357981,9606.ENSP00000359540,9606.ENSP00000362946,9606.ENSP00000364907,…	CD68,ORM1,LYZ,FCER1G,CCR5,DTX3L,CLEC4D,RASGRP1,NFAM1,TUBB4B,CLEC12A,PIK3CG,XRCC6,DNAJC5,CD47,CTSS,CREG1,RAB14,SYK,ACTR2,KCNAB2,LYST,RAB27A,DSN1,SERPINA1,GSDMD
GO:0002708	Positive regulation of lymphocyte mediated immunity	6	104	1.11	0.00053	9606.ENSP00000203629,9606.ENSP00000289902,9606.ENSP00000303231,9606.ENSP00000310244,9606.ENSP00000398698,9606.ENSP00000470788	LAG3,FCER1G,IL12A,RASGRP1,TNF,IL12RB1
GO:0032268	Regulation of cellular protein metabolic process	28	2693	0.37	0.00054	9606.ENSP00000225831,9606.ENSP00000229135,9606.ENSP00000261601,9606.ENSP00000264350,9606.ENSP00000265598,9606.ENSP00000296161,9606.ENSP00000302569,9606.ENSP00000303231,9606.ENSP00000305651,9606.ENSP00000310244,9606.ENSP00000312002,9606.ENSP00000327513,9606.ENSP00000352121,9606.ENSP00000352257,9606.ENSP00000353512,9606.ENSP00000359504,9606.ENSP00000362555,9606.ENSP00000364907,9606.ENSP00000371067,…	CCL2,IFNG,USP14,HERC5,LAMP3,DTX3L,CLEC7A,IL12A,CXCL10,RASGRP1,HAVCR2,CSF1,PIK3CG,XRCC6,PARP9,GBP1,RNF19B,SYK,JAK2,CCL25,CCL8,PTK2B,TLR6,TNF,IL10,SERPINA1,TRAF3,CCL5
GO:1901623	Regulation of lymphocyte chemotaxis	4	27	1.52	0.00058	9606.ENSP00000225831,9606.ENSP00000305651,9606.ENSP00000380638,9606.ENSP00000474412	CCL2,CXCL10,PTK2B,CCL5
GO:0032655	Regulation of interleukin-12 production	5	61	1.27	0.00061	9606.ENSP00000229135,9606.ENSP00000302569,9606.ENSP00000355361,9606.ENSP00000364907,9606.ENSP00000412237	IFNG,CLEC7A,CD47,SYK,IL10
GO:0032722	Positive regulation of chemokine production	5	61	1.27	0.00061	9606.ENSP00000229135,9606.ENSP00000302569,9606.ENSP00000312002,9606.ENSP00000364907,9606.ENSP00000398698	IFNG,CLEC7A,HAVCR2,SYK,TNF
GO:0055094	Response to lipoprotein particle	4	28	1.51	0.00065	9606.ENSP00000250092,9606.ENSP00000289902,9606.ENSP00000364907,9606.ENSP00000389600	CD68,FCER1G,SYK,TLR6
GO:0050714	Positive regulation of protein secretion	7	167	0.97	0.00067	9606.ENSP00000229135,9606.ENSP00000299663,9606.ENSP00000364907,9606.ENSP00000371067,9606.ENSP00000371505,9606.ENSP00000398698,9606.ENSP00000412237	IFNG,CLEC4E,SYK,JAK2,CLEC6A,TNF,IL10
GO:1903532	Positive regulation of secretion by cell	9	312	0.81	0.00069	9606.ENSP00000229135,9606.ENSP00000289902,9606.ENSP00000299663,9606.ENSP00000364907,9606.ENSP00000371067,9606.ENSP00000371505,9606.ENSP00000379601,9606.ENSP00000398698,9606.ENSP00000412237	IFNG,FCER1G,CLEC4E,SYK,JAK2,CLEC6A,RAB27A,TNF,IL10
GO:0046637	Regulation of alpha-beta t cell differentiation	5	63	1.25	0.0007	9606.ENSP00000229135,9606.ENSP00000349365,9606.ENSP00000362774,9606.ENSP00000364907,9606.ENSP00000470788	IFNG,IL27,RC3H2,SYK,IL12RB1
GO:0042981	Regulation of apoptotic process	20	1550	0.46	0.00072	9606.ENSP00000225831,9606.ENSP00000229135,9606.ENSP00000265598,9606.ENSP00000276079,9606.ENSP00000289902,9606.ENSP00000292303,9606.ENSP00000296503,9606.ENSP00000302569,9606.ENSP00000303231,9606.ENSP00000305651,9606.ENSP00000352121,9606.ENSP00000354111,9606.ENSP00000364907,9606.ENSP00000371067,9606.ENSP00000380638,9606.ENSP00000398698,9606.ENSP00000412237,9606.ENSP00000454207,9606.ENSP00000474412,…	CCL2,IFNG,LAMP3,NONO,FCER1G,CCR5,HMGB2,CLEC7A,IL12A,CXCL10,PIK3CG,DNAJC5,SYK,JAK2,PTK2B,TNF,IL10,TRAF3,CCL5,LIG4
GO:0002223	Stimulatory c-type lectin receptor signaling pathway	6	111	1.08	0.00073	9606.ENSP00000221452,9606.ENSP00000289902,9606.ENSP00000299663,9606.ENSP00000299665,9606.ENSP00000364907,9606.ENSP00000371505	RELB,FCER1G,CLEC4E,CLEC4D,SYK,CLEC6A
GO:0031325	Positive regulation of cellular metabolic process	32	3413	0.32	0.00079	9606.ENSP00000221452,9606.ENSP00000225831,9606.ENSP00000229135,9606.ENSP00000242351,9606.ENSP00000286639,9606.ENSP00000295025,9606.ENSP00000296161,9606.ENSP00000296503,9606.ENSP00000302569,9606.ENSP00000303231,9606.ENSP00000305651,9606.ENSP00000310244,9606.ENSP00000312002,9606.ENSP00000327513,9606.ENSP00000352121,9606.ENSP00000352257,9606.ENSP00000353512,9606.ENSP00000362555,9606.ENSP00000364907,…	RELB,CCL2,IFNG,ZC3HAV1,BATF,REL,DTX3L,HMGB2,CLEC7A,IL12A,CXCL10,RASGRP1,HAVCR2,CSF1,PIK3CG,XRCC6,PARP9,RNF19B,SYK,ACTR2,OPTN,DDX58,JAK2,CCL25,CCL8,RAB27A,PTK2B,TLR6,TNF,IL10,TRAF3,CCL5
GO:0002573	Myeloid leukocyte differentiation	6	113	1.08	0.0008	9606.ENSP00000221452,9606.ENSP00000229135,9606.ENSP00000286639,9606.ENSP00000289902,9606.ENSP00000327513,9606.ENSP00000398698	RELB,IFNG,BATF,FCER1G,CSF1,TNF
GO:0071402	Cellular response to lipoprotein particle stimulus	4	30	1.48	0.00081	9606.ENSP00000250092,9606.ENSP00000289902,9606.ENSP00000364907,9606.ENSP00000389600	CD68,FCER1G,SYK,TLR6
GO:1901700	Response to oxygen-containing compound	20	1567	0.46	0.00083	9606.ENSP00000225831,9606.ENSP00000250092,9606.ENSP00000292303,9606.ENSP00000296503,9606.ENSP00000302569,9606.ENSP00000303231,9606.ENSP00000305651,9606.ENSP00000306884,9606.ENSP00000312002,9606.ENSP00000323099,9606.ENSP00000323889,9606.ENSP00000352121,9606.ENSP00000367220,9606.ENSP00000371067,9606.ENSP00000380638,9606.ENSP00000380855,9606.ENSP00000389600,9606.ENSP00000398698,9606.ENSP00000412237,…	CCL2,CD68,CCR5,HMGB2,CLEC7A,IL12A,CXCL10,CXCL11,HAVCR2,ATRIP,TRIM25,PIK3CG,ACTR2,JAK2,PTK2B,PDCD1LG2,TLR6,TNF,IL10,CCL5
GO:0046631	Alpha-beta t cell activation	5	66	1.23	0.00084	9606.ENSP00000221452,9606.ENSP00000286639,9606.ENSP00000303231,9606.ENSP00000362774,9606.ENSP00000364907	RELB,BATF,IL12A,RC3H2,SYK
GO:0002478	Antigen processing and presentation of exogenous peptide antigen	7	174	0.96	0.00084	9606.ENSP00000203629,9606.ENSP00000289902,9606.ENSP00000356505,9606.ENSP00000357981,9606.ENSP00000378786,9606.ENSP00000384886,9606.ENSP00000390020	LAG3,FCER1G,NCF2,CTSS,HLA-DRA,IFI30,HLA-DOB
GO:0032880	Regulation of protein localization	15	934	0.56	0.00087	9606.ENSP00000229135,9606.ENSP00000289902,9606.ENSP00000296161,9606.ENSP00000299663,9606.ENSP00000303231,9606.ENSP00000353512,9606.ENSP00000359504,9606.ENSP00000362946,9606.ENSP00000364907,9606.ENSP00000367323,9606.ENSP00000371067,9606.ENSP00000371505,9606.ENSP00000398698,9606.ENSP00000412237,9606.ENSP00000474412	IFNG,FCER1G,DTX3L,CLEC4E,IL12A,PARP9,GBP1,RAB14,SYK,KCNAB2,JAK2,CLEC6A,TNF,IL10,CCL5
GO:0051171	Regulation of nitrogen compound metabolic process	45	5836	0.24	0.00088	9606.ENSP00000221452,9606.ENSP00000225831,9606.ENSP00000229135,9606.ENSP00000234420,9606.ENSP00000242351,9606.ENSP00000261601,9606.ENSP00000262866,9606.ENSP00000264350,9606.ENSP00000265598,9606.ENSP00000276079,9606.ENSP00000286639,9606.ENSP00000295025,9606.ENSP00000296161,9606.ENSP00000296503,9606.ENSP00000302569,9606.ENSP00000303231,9606.ENSP00000305651,9606.ENSP00000310244,9606.ENSP00000312002,…	RELB,CCL2,IFNG,MSH6,ZC3HAV1,USP14,SLA2,HERC5,LAMP3,NONO,BATF,REL,DTX3L,HMGB2,CLEC7A,IL12A,CXCL10,RASGRP1,HAVCR2,ATRIP,TRIM25,CSF1,NFAM1,LYAR,PIK3CG,XRCC6,PARP9,CD47,GBP1,CREG1,RNF19B,RC3H2,SYK,ACTR2,DDX58,JAK2,CCL25,CCL8,PTK2B,TLR6,TNF,IL10,SERPINA1,TRAF3,CCL5
GO:0031323	Regulation of cellular metabolic process	47	6239	0.23	0.00089	9606.ENSP00000221452,9606.ENSP00000225831,9606.ENSP00000229135,9606.ENSP00000234420,9606.ENSP00000242351,9606.ENSP00000261601,9606.ENSP00000262866,9606.ENSP00000264350,9606.ENSP00000265598,9606.ENSP00000276079,9606.ENSP00000286639,9606.ENSP00000295025,9606.ENSP00000296161,9606.ENSP00000296503,9606.ENSP00000302569,9606.ENSP00000303231,9606.ENSP00000305651,9606.ENSP00000310244,9606.ENSP00000312002,…	RELB,CCL2,IFNG,MSH6,ZC3HAV1,USP14,SLA2,HERC5,LAMP3,NONO,BATF,REL,DTX3L,HMGB2,CLEC7A,IL12A,CXCL10,RASGRP1,HAVCR2,ATRIP,TRIM25,CSF1,NFAM1,LYAR,PIK3CG,XRCC6,PARP9,CD47,GBP1,CREG1,RNF19B,RC3H2,SYK,ACTR2,OPTN,DDX58,JAK2,CCL25,CCL8,RAB27A,PTK2B,TLR6,TNF,IL10,SERPINA1,TRAF3,CCL5
GO:0050868	Negative regulation of t cell activation	6	117	1.06	0.00093	9606.ENSP00000203629,9606.ENSP00000312002,9606.ENSP00000362774,9606.ENSP00000369293,9606.ENSP00000380855,9606.ENSP00000412237	LAG3,HAVCR2,RC3H2,IL2RA,PDCD1LG2,IL10
GO:0031334	Positive regulation of protein-containing complex assembly	8	249	0.86	0.00096	9606.ENSP00000229135,9606.ENSP00000302569,9606.ENSP00000359488,9606.ENSP00000364907,9606.ENSP00000367220,9606.ENSP00000380638,9606.ENSP00000389600,9606.ENSP00000398698	IFNG,CLEC7A,GBP5,SYK,ACTR2,PTK2B,TLR6,TNF
GO:0031399	Regulation of protein modification process	22	1870	0.42	0.00096	9606.ENSP00000225831,9606.ENSP00000229135,9606.ENSP00000264350,9606.ENSP00000296161,9606.ENSP00000303231,9606.ENSP00000305651,9606.ENSP00000310244,9606.ENSP00000312002,9606.ENSP00000327513,9606.ENSP00000352121,9606.ENSP00000352257,9606.ENSP00000353512,9606.ENSP00000359504,9606.ENSP00000364907,9606.ENSP00000371067,9606.ENSP00000375086,9606.ENSP00000378118,9606.ENSP00000380638,9606.ENSP00000389600,…	CCL2,IFNG,HERC5,DTX3L,IL12A,CXCL10,RASGRP1,HAVCR2,CSF1,PIK3CG,XRCC6,PARP9,GBP1,SYK,JAK2,CCL25,CCL8,PTK2B,TLR6,TNF,TRAF3,CCL5
GO:0001774	Microglial cell activation	4	32	1.45	0.00099	9606.ENSP00000229135,9606.ENSP00000371067,9606.ENSP00000389600,9606.ENSP00000398698	IFNG,JAK2,TLR6,TNF
GO:0032647	Regulation of interferon-alpha production	4	32	1.45	0.00099	9606.ENSP00000242351,9606.ENSP00000312002,9606.ENSP00000369213,9606.ENSP00000412237	ZC3HAV1,HAVCR2,DDX58,IL10
GO:0072678	T cell migration	4	32	1.45	0.00099	9606.ENSP00000225831,9606.ENSP00000305651,9606.ENSP00000306884,9606.ENSP00000352121	CCL2,CXCL10,CXCL11,PIK3CG
GO:0050708	Regulation of protein secretion	9	333	0.78	0.0011	9606.ENSP00000229135,9606.ENSP00000299663,9606.ENSP00000303231,9606.ENSP00000364907,9606.ENSP00000371067,9606.ENSP00000371505,9606.ENSP00000398698,9606.ENSP00000412237,9606.ENSP00000474412	IFNG,CLEC4E,IL12A,SYK,JAK2,CLEC6A,TNF,IL10,CCL5
GO:0002676	Regulation of chronic inflammatory response	3	10	1.83	0.0012	9606.ENSP00000398698,9606.ENSP00000412237,9606.ENSP00000474412	TNF,IL10,CCL5
GO:0002688	Regulation of leukocyte chemotaxis	6	124	1.04	0.0012	9606.ENSP00000225831,9606.ENSP00000303231,9606.ENSP00000305651,9606.ENSP00000327513,9606.ENSP00000380638,9606.ENSP00000474412	CCL2,IL12A,CXCL10,CSF1,PTK2B,CCL5
GO:0001910	Regulation of leukocyte mediated cytotoxicity	5	74	1.18	0.0013	9606.ENSP00000203629,9606.ENSP00000303231,9606.ENSP00000310244,9606.ENSP00000312002,9606.ENSP00000470788	LAG3,IL12A,RASGRP1,HAVCR2,IL12RB1
GO:0002698	Negative regulation of immune effector process	6	125	1.03	0.0013	9606.ENSP00000312002,9606.ENSP00000355361,9606.ENSP00000362774,9606.ENSP00000369293,9606.ENSP00000398698,9606.ENSP00000412237	HAVCR2,CD47,RC3H2,IL2RA,TNF,IL10
GO:0043085	Positive regulation of catalytic activity	19	1489	0.46	0.0013	9606.ENSP00000225831,9606.ENSP00000229135,9606.ENSP00000234420,9606.ENSP00000296161,9606.ENSP00000296503,9606.ENSP00000302569,9606.ENSP00000310244,9606.ENSP00000327513,9606.ENSP00000352121,9606.ENSP00000352257,9606.ENSP00000356505,9606.ENSP00000364907,9606.ENSP00000371067,9606.ENSP00000375086,9606.ENSP00000378118,9606.ENSP00000380638,9606.ENSP00000389600,9606.ENSP00000398698,9606.ENSP00000474412	CCL2,IFNG,MSH6,DTX3L,HMGB2,CLEC7A,RASGRP1,CSF1,PIK3CG,XRCC6,NCF2,SYK,JAK2,CCL25,CCL8,PTK2B,TLR6,TNF,CCL5
GO:0038110	interleukin-2-mediated signaling pathway	3	11	1.79	0.0014	9606.ENSP00000364907,9606.ENSP00000369293,9606.ENSP00000380638	SYK,IL2RA,PTK2B
GO:0045348	Positive regulation of mhc class ii biosynthetic process	3	11	1.79	0.0014	9606.ENSP00000229135,9606.ENSP00000371067,9606.ENSP00000412237	IFNG,JAK2,IL10
GO:0009595	Detection of biotic stimulus	4	36	1.4	0.0014	9606.ENSP00000302569,9606.ENSP00000323099,9606.ENSP00000354932,9606.ENSP00000389600	CLEC7A,ATRIP,TLR1,TLR6
GO:0051090	Regulation of dna-binding transcription factor activity	10	437	0.71	0.0014	9606.ENSP00000312002,9606.ENSP00000323889,9606.ENSP00000333680,9606.ENSP00000364907,9606.ENSP00000369213,9606.ENSP00000371067,9606.ENSP00000389600,9606.ENSP00000398698,9606.ENSP00000412237,9606.ENSP00000454207	HAVCR2,TRIM25,NFAM1,SYK,DDX58,JAK2,TLR6,TNF,IL10,TRAF3
GO:0032270	Positive regulation of cellular protein metabolic process	20	1635	0.44	0.0014	9606.ENSP00000225831,9606.ENSP00000229135,9606.ENSP00000302569,9606.ENSP00000303231,9606.ENSP00000310244,9606.ENSP00000312002,9606.ENSP00000327513,9606.ENSP00000352121,9606.ENSP00000352257,9606.ENSP00000353512,9606.ENSP00000362555,9606.ENSP00000364907,9606.ENSP00000371067,9606.ENSP00000375086,9606.ENSP00000378118,9606.ENSP00000380638,9606.ENSP00000389600,9606.ENSP00000398698,9606.ENSP00000454207,…	CCL2,IFNG,CLEC7A,IL12A,RASGRP1,HAVCR2,CSF1,PIK3CG,XRCC6,PARP9,RNF19B,SYK,JAK2,CCL25,CCL8,PTK2B,TLR6,TNF,TRAF3,CCL5
GO:0038094	Fc-gamma receptor signaling pathway	5	76	1.17	0.0015	9606.ENSP00000289902,9606.ENSP00000299663,9606.ENSP00000299665,9606.ENSP00000364907,9606.ENSP00000367220	FCER1G,CLEC4E,CLEC4D,SYK,ACTR2
GO:0043123	Positive regulation of i-kappab kinase/nf-kappab signaling	7	194	0.91	0.0015	9606.ENSP00000242351,9606.ENSP00000295025,9606.ENSP00000323889,9606.ENSP00000354911,9606.ENSP00000371505,9606.ENSP00000389600,9606.ENSP00000398698	ZC3HAV1,REL,TRIM25,TIFA,CLEC6A,TLR6,TNF
GO:0006874	Cellular calcium ion homeostasis	10	442	0.71	0.0015	9606.ENSP00000292303,9606.ENSP00000305651,9606.ENSP00000306884,9606.ENSP00000326432,9606.ENSP00000352121,9606.ENSP00000371067,9606.ENSP00000378118,9606.ENSP00000380638,9606.ENSP00000395704,9606.ENSP00000474412	CCR5,CXCL10,CXCL11,CCR8,PIK3CG,JAK2,CCL8,PTK2B,CXCR6,CCL5
GO:0045597	Positive regulation of cell differentiation	15	993	0.53	0.0016	9606.ENSP00000229135,9606.ENSP00000296503,9606.ENSP00000302569,9606.ENSP00000303231,9606.ENSP00000310244,9606.ENSP00000327513,9606.ENSP00000352257,9606.ENSP00000364907,9606.ENSP00000367220,9606.ENSP00000369293,9606.ENSP00000371067,9606.ENSP00000380638,9606.ENSP00000398698,9606.ENSP00000470788,9606.ENSP00000484288	IFNG,HMGB2,CLEC7A,IL12A,RASGRP1,CSF1,XRCC6,SYK,ACTR2,IL2RA,JAK2,PTK2B,TNF,IL12RB1,LIG4
GO:0010605	Negative regulation of macromolecule metabolic process	28	2875	0.34	0.0016	9606.ENSP00000203629,9606.ENSP00000221452,9606.ENSP00000229135,9606.ENSP00000234420,9606.ENSP00000259396,9606.ENSP00000261601,9606.ENSP00000262866,9606.ENSP00000264350,9606.ENSP00000265598,9606.ENSP00000276079,9606.ENSP00000295025,9606.ENSP00000296161,9606.ENSP00000296503,9606.ENSP00000303231,9606.ENSP00000312002,9606.ENSP00000323889,9606.ENSP00000345917,9606.ENSP00000352257,9606.ENSP00000353512,…	LAG3,RELB,IFNG,MSH6,ORM1,USP14,SLA2,HERC5,LAMP3,NONO,REL,DTX3L,HMGB2,IL12A,HAVCR2,TRIM25,LYAR,XRCC6,PARP9,GBP1,CREG1,OPTN,DDX58,PDCD1LG2,TLR6,TNF,IL10,SERPINA1
GO:0051712	Positive regulation of killing of cells of other organism	3	12	1.75	0.0018	9606.ENSP00000229135,9606.ENSP00000302569,9606.ENSP00000364907	IFNG,CLEC7A,SYK
GO:0032481	Positive regulation of type i interferon production	5	80	1.15	0.0018	9606.ENSP00000242351,9606.ENSP00000296503,9606.ENSP00000352257,9606.ENSP00000364907,9606.ENSP00000369213	ZC3HAV1,HMGB2,XRCC6,SYK,DDX58
GO:0045860	Positive regulation of protein kinase activity	11	550	0.65	0.0018	9606.ENSP00000229135,9606.ENSP00000310244,9606.ENSP00000327513,9606.ENSP00000352121,9606.ENSP00000352257,9606.ENSP00000364907,9606.ENSP00000371067,9606.ENSP00000380638,9606.ENSP00000389600,9606.ENSP00000398698,9606.ENSP00000474412	IFNG,RASGRP1,CSF1,PIK3CG,XRCC6,SYK,JAK2,PTK2B,TLR6,TNF,CCL5
GO:0060627	Regulation of vesicle-mediated transport	11	550	0.65	0.0018	9606.ENSP00000225831,9606.ENSP00000229135,9606.ENSP00000289902,9606.ENSP00000299367,9606.ENSP00000302569,9606.ENSP00000345917,9606.ENSP00000354111,9606.ENSP00000355361,9606.ENSP00000364907,9606.ENSP00000379601,9606.ENSP00000398698	CCL2,IFNG,FCER1G,C2,CLEC7A,LYAR,DNAJC5,CD47,SYK,RAB27A,TNF
GO:0051345	Positive regulation of hydrolase activity	13	772	0.58	0.0019	9606.ENSP00000225831,9606.ENSP00000229135,9606.ENSP00000234420,9606.ENSP00000296503,9606.ENSP00000302569,9606.ENSP00000310244,9606.ENSP00000364907,9606.ENSP00000371067,9606.ENSP00000375086,9606.ENSP00000378118,9606.ENSP00000380638,9606.ENSP00000398698,9606.ENSP00000474412	CCL2,IFNG,MSH6,HMGB2,CLEC7A,RASGRP1,SYK,JAK2,CCL25,CCL8,PTK2B,TNF,CCL5
GO:0051173	Positive regulation of nitrogen compound metabolic process	30	3239	0.32	0.0019	9606.ENSP00000221452,9606.ENSP00000225831,9606.ENSP00000229135,9606.ENSP00000242351,9606.ENSP00000286639,9606.ENSP00000295025,9606.ENSP00000296161,9606.ENSP00000296503,9606.ENSP00000302569,9606.ENSP00000303231,9606.ENSP00000305651,9606.ENSP00000310244,9606.ENSP00000312002,9606.ENSP00000327513,9606.ENSP00000352121,9606.ENSP00000352257,9606.ENSP00000353512,9606.ENSP00000362555,9606.ENSP00000364907,…	RELB,CCL2,IFNG,ZC3HAV1,BATF,REL,DTX3L,HMGB2,CLEC7A,IL12A,CXCL10,RASGRP1,HAVCR2,CSF1,PIK3CG,XRCC6,PARP9,RNF19B,SYK,ACTR2,DDX58,JAK2,CCL25,CCL8,PTK2B,TLR6,TNF,IL10,TRAF3,CCL5
GO:0046330	Positive regulation of jnk cascade	6	137	0.99	0.002	9606.ENSP00000310244,9606.ENSP00000364907,9606.ENSP00000380638,9606.ENSP00000389600,9606.ENSP00000398698,9606.ENSP00000454207	RASGRP1,SYK,PTK2B,TLR6,TNF,TRAF3
GO:0016032	Viral process	13	776	0.58	0.002	9606.ENSP00000225831,9606.ENSP00000234420,9606.ENSP00000292303,9606.ENSP00000296161,9606.ENSP00000303231,9606.ENSP00000323889,9606.ENSP00000352257,9606.ENSP00000364907,9606.ENSP00000368022,9606.ENSP00000369213,9606.ENSP00000378786,9606.ENSP00000395704,9606.ENSP00000484288	CCL2,MSH6,CCR5,DTX3L,IL12A,TRIM25,XRCC6,SYK,OPTN,DDX58,HLA-DRA,CXCR6,LIG4
GO:0043066	Negative regulation of apoptotic process	14	893	0.55	0.002	9606.ENSP00000225831,9606.ENSP00000265598,9606.ENSP00000276079,9606.ENSP00000289902,9606.ENSP00000292303,9606.ENSP00000296503,9606.ENSP00000352121,9606.ENSP00000354111,9606.ENSP00000371067,9606.ENSP00000380638,9606.ENSP00000398698,9606.ENSP00000412237,9606.ENSP00000474412,9606.ENSP00000484288	CCL2,LAMP3,NONO,FCER1G,CCR5,HMGB2,PIK3CG,DNAJC5,JAK2,PTK2B,TNF,IL10,CCL5,LIG4
GO:0002320	Lymphoid progenitor cell differentiation	3	13	1.72	0.0021	9606.ENSP00000286639,9606.ENSP00000323099,9606.ENSP00000484288	BATF,ATRIP,LIG4
GO:0006266	DNA ligation	3	13	1.72	0.0021	9606.ENSP00000296503,9606.ENSP00000352257,9606.ENSP00000484288	HMGB2,XRCC6,LIG4
GO:0042269	Regulation of natural killer cell mediated cytotoxicity	4	41	1.34	0.0021	9606.ENSP00000203629,9606.ENSP00000303231,9606.ENSP00000310244,9606.ENSP00000312002	LAG3,IL12A,RASGRP1,HAVCR2
GO:0000165	MAPK cascade	9	370	0.74	0.0021	9606.ENSP00000225831,9606.ENSP00000292303,9606.ENSP00000310244,9606.ENSP00000364907,9606.ENSP00000369293,9606.ENSP00000371067,9606.ENSP00000380638,9606.ENSP00000398698,9606.ENSP00000474412	CCL2,CCR5,RASGRP1,SYK,IL2RA,JAK2,PTK2B,TNF,CCL5
GO:0035710	CD4-positive, alpha-beta T cell activation	4	42	1.33	0.0023	9606.ENSP00000221452,9606.ENSP00000286639,9606.ENSP00000303231,9606.ENSP00000362774	RELB,BATF,IL12A,RC3H2
GO:0045123	Cellular extravasation	4	42	1.33	0.0023	9606.ENSP00000225831,9606.ENSP00000352121,9606.ENSP00000355361,9606.ENSP00000398698	CCL2,PIK3CG,CD47,TNF
GO:0032725	Positive regulation of granulocyte macrophage colony-stimulating factor production	3	14	1.68	0.0024	9606.ENSP00000310244,9606.ENSP00000364907,9606.ENSP00000369213	RASGRP1,SYK,DDX58
GO:1903901	Negative regulation of viral life cycle	5	86	1.12	0.0024	9606.ENSP00000242351,9606.ENSP00000323889,9606.ENSP00000378118,9606.ENSP00000398698,9606.ENSP00000474412	ZC3HAV1,TRIM25,CCL8,TNF,CCL5
GO:0051338	Regulation of transferase activity	15	1036	0.51	0.0024	9606.ENSP00000229135,9606.ENSP00000262866,9606.ENSP00000264350,9606.ENSP00000296161,9606.ENSP00000305651,9606.ENSP00000310244,9606.ENSP00000327513,9606.ENSP00000352121,9606.ENSP00000352257,9606.ENSP00000364907,9606.ENSP00000371067,9606.ENSP00000380638,9606.ENSP00000389600,9606.ENSP00000398698,9606.ENSP00000474412	IFNG,SLA2,HERC5,DTX3L,CXCL10,RASGRP1,CSF1,PIK3CG,XRCC6,SYK,JAK2,PTK2B,TLR6,TNF,CCL5
GO:0009892	Negative regulation of metabolic process	29	3124	0.32	0.0024	9606.ENSP00000203629,9606.ENSP00000221452,9606.ENSP00000229135,9606.ENSP00000234420,9606.ENSP00000259396,9606.ENSP00000261601,9606.ENSP00000262866,9606.ENSP00000264350,9606.ENSP00000265598,9606.ENSP00000276079,9606.ENSP00000295025,9606.ENSP00000296161,9606.ENSP00000296503,9606.ENSP00000303231,9606.ENSP00000312002,9606.ENSP00000323889,9606.ENSP00000345917,9606.ENSP00000352121,9606.ENSP00000352257,…	LAG3,RELB,IFNG,MSH6,ORM1,USP14,SLA2,HERC5,LAMP3,NONO,REL,DTX3L,HMGB2,IL12A,HAVCR2,TRIM25,LYAR,PIK3CG,XRCC6,PARP9,GBP1,CREG1,OPTN,DDX58,PDCD1LG2,TLR6,TNF,IL10,SERPINA1
GO:0002548	Monocyte chemotaxis	4	43	1.32	0.0025	9606.ENSP00000225831,9606.ENSP00000375086,9606.ENSP00000378118,9606.ENSP00000474412	CCL2,CCL25,CCL8,CCL5
GO:0070664	Negative regulation of leukocyte proliferation	5	87	1.11	0.0025	9606.ENSP00000312002,9606.ENSP00000369293,9606.ENSP00000378118,9606.ENSP00000380855,9606.ENSP00000412237	HAVCR2,IL2RA,CCL8,PDCD1LG2,IL10
GO:0043549	Regulation of kinase activity	14	918	0.54	0.0025	9606.ENSP00000229135,9606.ENSP00000262866,9606.ENSP00000264350,9606.ENSP00000305651,9606.ENSP00000310244,9606.ENSP00000327513,9606.ENSP00000352121,9606.ENSP00000352257,9606.ENSP00000364907,9606.ENSP00000371067,9606.ENSP00000380638,9606.ENSP00000389600,9606.ENSP00000398698,9606.ENSP00000474412	IFNG,SLA2,HERC5,CXCL10,RASGRP1,CSF1,PIK3CG,XRCC6,SYK,JAK2,PTK2B,TLR6,TNF,CCL5
GO:0033554	Cellular response to stress	20	1725	0.42	0.0026	9606.ENSP00000221452,9606.ENSP00000225831,9606.ENSP00000234420,9606.ENSP00000276079,9606.ENSP00000286639,9606.ENSP00000296161,9606.ENSP00000296503,9606.ENSP00000305651,9606.ENSP00000323099,9606.ENSP00000323889,9606.ENSP00000352257,9606.ENSP00000353512,9606.ENSP00000355506,9606.ENSP00000356505,9606.ENSP00000364907,9606.ENSP00000368022,9606.ENSP00000371067,9606.ENSP00000380638,9606.ENSP00000398698,…	RELB,CCL2,MSH6,NONO,BATF,DTX3L,HMGB2,CXCL10,ATRIP,TRIM25,XRCC6,PARP9,EXO1,NCF2,SYK,OPTN,JAK2,PTK2B,TNF,LIG4
GO:0032715	Negative regulation of interleukin-6 production	4	44	1.31	0.0027	9606.ENSP00000259396,9606.ENSP00000312002,9606.ENSP00000398698,9606.ENSP00000412237	ORM1,HAVCR2,TNF,IL10
GO:0007204	Positive regulation of cytosolic calcium ion concentration	8	297	0.78	0.0027	9606.ENSP00000292303,9606.ENSP00000305651,9606.ENSP00000306884,9606.ENSP00000326432,9606.ENSP00000352121,9606.ENSP00000371067,9606.ENSP00000380638,9606.ENSP00000395704	CCR5,CXCL10,CXCL11,CCR8,PIK3CG,JAK2,PTK2B,CXCR6
GO:0045595	Regulation of cell differentiation	21	1874	0.4	0.0027	9606.ENSP00000203629,9606.ENSP00000229135,9606.ENSP00000296503,9606.ENSP00000302569,9606.ENSP00000303231,9606.ENSP00000305651,9606.ENSP00000310244,9606.ENSP00000327513,9606.ENSP00000333680,9606.ENSP00000349365,9606.ENSP00000352257,9606.ENSP00000359504,9606.ENSP00000362774,9606.ENSP00000364907,9606.ENSP00000367220,9606.ENSP00000369293,9606.ENSP00000371067,9606.ENSP00000380638,9606.ENSP00000398698,…	LAG3,IFNG,HMGB2,CLEC7A,IL12A,CXCL10,RASGRP1,CSF1,NFAM1,IL27,XRCC6,GBP1,RC3H2,SYK,ACTR2,IL2RA,JAK2,PTK2B,TNF,IL12RB1,LIG4
GO:0010818	T cell chemotaxis	3	15	1.65	0.0029	9606.ENSP00000305651,9606.ENSP00000306884,9606.ENSP00000352121	CXCL10,CXCL11,PIK3CG
GO:0031640	Killing of cells of other organism	5	91	1.09	0.0029	9606.ENSP00000261267,9606.ENSP00000305651,9606.ENSP00000306884,9606.ENSP00000375086,9606.ENSP00000378118	LYZ,CXCL10,CXCL11,CCL25,CCL8
GO:0045859	Regulation of protein kinase activity	13	812	0.56	0.0029	9606.ENSP00000229135,9606.ENSP00000264350,9606.ENSP00000305651,9606.ENSP00000310244,9606.ENSP00000327513,9606.ENSP00000352121,9606.ENSP00000352257,9606.ENSP00000364907,9606.ENSP00000371067,9606.ENSP00000380638,9606.ENSP00000389600,9606.ENSP00000398698,9606.ENSP00000474412	IFNG,HERC5,CXCL10,RASGRP1,CSF1,PIK3CG,XRCC6,SYK,JAK2,PTK2B,TLR6,TNF,CCL5
GO:0050920	Regulation of chemotaxis	7	223	0.85	0.0031	9606.ENSP00000225831,9606.ENSP00000261601,9606.ENSP00000303231,9606.ENSP00000305651,9606.ENSP00000327513,9606.ENSP00000380638,9606.ENSP00000474412	CCL2,USP14,IL12A,CXCL10,CSF1,PTK2B,CCL5
GO:1903900	Regulation of viral life cycle	6	153	0.95	0.0032	9606.ENSP00000242351,9606.ENSP00000265598,9606.ENSP00000323889,9606.ENSP00000378118,9606.ENSP00000398698,9606.ENSP00000474412	ZC3HAV1,LAMP3,TRIM25,CCL8,TNF,CCL5
GO:0051347	Positive regulation of transferase activity	12	705	0.58	0.0032	9606.ENSP00000229135,9606.ENSP00000296161,9606.ENSP00000310244,9606.ENSP00000327513,9606.ENSP00000352121,9606.ENSP00000352257,9606.ENSP00000364907,9606.ENSP00000371067,9606.ENSP00000380638,9606.ENSP00000389600,9606.ENSP00000398698,9606.ENSP00000474412	IFNG,DTX3L,RASGRP1,CSF1,PIK3CG,XRCC6,SYK,JAK2,PTK2B,TLR6,TNF,CCL5
GO:0033033	Negative regulation of myeloid cell apoptotic process	3	16	1.62	0.0033	9606.ENSP00000289902,9606.ENSP00000292303,9606.ENSP00000474412	FCER1G,CCR5,CCL5
GO:0051770	Positive regulation of nitric-oxide synthase biosynthetic process	3	16	1.62	0.0033	9606.ENSP00000225831,9606.ENSP00000229135,9606.ENSP00000371067	CCL2,IFNG,JAK2
GO:0043370	Regulation of cd4-positive, alpha-beta t cell differentiation	4	47	1.28	0.0033	9606.ENSP00000229135,9606.ENSP00000349365,9606.ENSP00000362774,9606.ENSP00000470788	IFNG,IL27,RC3H2,IL12RB1
GO:0050777	Negative regulation of immune response	6	154	0.94	0.0033	9606.ENSP00000312002,9606.ENSP00000323099,9606.ENSP00000362774,9606.ENSP00000369293,9606.ENSP00000398698,9606.ENSP00000412237	HAVCR2,ATRIP,RC3H2,IL2RA,TNF,IL10
GO:0070661	Leukocyte proliferation	5	95	1.07	0.0034	9606.ENSP00000310244,9606.ENSP00000327513,9606.ENSP00000352121,9606.ENSP00000362774,9606.ENSP00000412237	RASGRP1,CSF1,PIK3CG,RC3H2,IL10
GO:0002690	Positive regulation of leukocyte chemotaxis	5	98	1.06	0.0039	9606.ENSP00000303231,9606.ENSP00000305651,9606.ENSP00000327513,9606.ENSP00000380638,9606.ENSP00000474412	IL12A,CXCL10,CSF1,PTK2B,CCL5
GO:0050829	Defense response to gram-negative bacterium	5	98	1.06	0.0039	9606.ENSP00000261267,9606.ENSP00000296503,9606.ENSP00000354335,9606.ENSP00000368022,9606.ENSP00000433209	LYZ,HMGB2,MPEG1,OPTN,GSDMD
GO:0001912	Positive regulation of leukocyte mediated cytotoxicity	4	50	1.26	0.004	9606.ENSP00000203629,9606.ENSP00000303231,9606.ENSP00000310244,9606.ENSP00000470788	LAG3,IL12A,RASGRP1,IL12RB1
GO:0040012	Regulation of locomotion	14	969	0.51	0.0041	9606.ENSP00000225831,9606.ENSP00000229135,9606.ENSP00000261601,9606.ENSP00000302569,9606.ENSP00000303231,9606.ENSP00000305651,9606.ENSP00000327513,9606.ENSP00000369213,9606.ENSP00000371067,9606.ENSP00000375086,9606.ENSP00000378118,9606.ENSP00000380638,9606.ENSP00000398698,9606.ENSP00000474412	CCL2,IFNG,USP14,CLEC7A,IL12A,CXCL10,CSF1,DDX58,JAK2,CCL25,CCL8,PTK2B,TNF,CCL5
GO:0080090	Regulation of primary metabolic process	44	6032	0.21	0.0041	9606.ENSP00000221452,9606.ENSP00000225831,9606.ENSP00000229135,9606.ENSP00000234420,9606.ENSP00000242351,9606.ENSP00000261601,9606.ENSP00000262866,9606.ENSP00000264350,9606.ENSP00000265598,9606.ENSP00000276079,9606.ENSP00000286639,9606.ENSP00000295025,9606.ENSP00000296161,9606.ENSP00000296503,9606.ENSP00000302569,9606.ENSP00000303231,9606.ENSP00000305651,9606.ENSP00000310244,9606.ENSP00000312002,…	RELB,CCL2,IFNG,MSH6,ZC3HAV1,USP14,SLA2,HERC5,LAMP3,NONO,BATF,REL,DTX3L,HMGB2,CLEC7A,IL12A,CXCL10,RASGRP1,HAVCR2,ATRIP,TRIM25,CSF1,NFAM1,LYAR,PIK3CG,XRCC6,PARP9,GBP1,CREG1,RNF19B,RC3H2,SYK,ACTR2,DDX58,JAK2,CCL25,CCL8,PTK2B,TLR6,TNF,IL10,SERPINA1,TRAF3,CCL5
GO:0098543	Detection of other organism	3	18	1.57	0.0043	9606.ENSP00000302569,9606.ENSP00000354932,9606.ENSP00000389600	CLEC7A,TLR1,TLR6
GO:0002224	Toll-like receptor signaling pathway	5	100	1.05	0.0043	9606.ENSP00000312002,9606.ENSP00000354932,9606.ENSP00000357981,9606.ENSP00000389600,9606.ENSP00000454207	HAVCR2,TLR1,CTSS,TLR6,TRAF3
GO:0050848	Regulation of calcium-mediated signaling	5	100	1.05	0.0043	9606.ENSP00000262866,9606.ENSP00000359504,9606.ENSP00000364907,9606.ENSP00000380638,9606.ENSP00000398698	SLA2,GBP1,SYK,PTK2B,TNF
GO:0080135	Regulation of cellular response to stress	12	739	0.56	0.0046	9606.ENSP00000261601,9606.ENSP00000276079,9606.ENSP00000296161,9606.ENSP00000310244,9606.ENSP00000353512,9606.ENSP00000364907,9606.ENSP00000367220,9606.ENSP00000380638,9606.ENSP00000389600,9606.ENSP00000398698,9606.ENSP00000412237,9606.ENSP00000454207	USP14,NONO,DTX3L,RASGRP1,PARP9,SYK,ACTR2,PTK2B,TLR6,TNF,IL10,TRAF3
GO:0032672	Regulation of interleukin-3 production	2	2	2.35	0.0047	9606.ENSP00000312002,9606.ENSP00000364907	HAVCR2,SYK
GO:0046632	Alpha-beta t cell differentiation	4	53	1.23	0.0048	9606.ENSP00000221452,9606.ENSP00000286639,9606.ENSP00000362774,9606.ENSP00000364907	RELB,BATF,RC3H2,SYK
GO:0071675	Regulation of mononuclear cell migration	4	53	1.23	0.0048	9606.ENSP00000305651,9606.ENSP00000327513,9606.ENSP00000398698,9606.ENSP00000474412	CXCL10,CSF1,TNF,CCL5
GO:0071900	Regulation of protein serine/threonine kinase activity	10	521	0.64	0.0048	9606.ENSP00000229135,9606.ENSP00000264350,9606.ENSP00000305651,9606.ENSP00000310244,9606.ENSP00000352121,9606.ENSP00000364907,9606.ENSP00000371067,9606.ENSP00000380638,9606.ENSP00000389600,9606.ENSP00000398698	IFNG,HERC5,CXCL10,RASGRP1,PIK3CG,SYK,JAK2,PTK2B,TLR6,TNF
GO:0006281	DNA repair	10	522	0.63	0.0048	9606.ENSP00000234420,9606.ENSP00000276079,9606.ENSP00000296161,9606.ENSP00000296503,9606.ENSP00000323099,9606.ENSP00000323889,9606.ENSP00000352257,9606.ENSP00000353512,9606.ENSP00000355506,9606.ENSP00000484288	MSH6,NONO,DTX3L,HMGB2,ATRIP,TRIM25,XRCC6,PARP9,EXO1,LIG4
GO:0030335	Positive regulation of cell migration	10	522	0.63	0.0048	9606.ENSP00000229135,9606.ENSP00000302569,9606.ENSP00000303231,9606.ENSP00000305651,9606.ENSP00000327513,9606.ENSP00000371067,9606.ENSP00000378118,9606.ENSP00000380638,9606.ENSP00000398698,9606.ENSP00000474412	IFNG,CLEC7A,IL12A,CXCL10,CSF1,JAK2,CCL8,PTK2B,TNF,CCL5
GO:1903530	Regulation of secretion by cell	11	630	0.59	0.0048	9606.ENSP00000229135,9606.ENSP00000289902,9606.ENSP00000299663,9606.ENSP00000303231,9606.ENSP00000364907,9606.ENSP00000371067,9606.ENSP00000371505,9606.ENSP00000379601,9606.ENSP00000398698,9606.ENSP00000412237,9606.ENSP00000474412	IFNG,FCER1G,CLEC4E,IL12A,SYK,JAK2,CLEC6A,RAB27A,TNF,IL10,CCL5
GO:0002407	Dendritic cell chemotaxis	3	19	1.55	0.0049	9606.ENSP00000292303,9606.ENSP00000352121,9606.ENSP00000474412	CCR5,PIK3CG,CCL5
GO:0048245	Eosinophil chemotaxis	3	19	1.55	0.0049	9606.ENSP00000225831,9606.ENSP00000378118,9606.ENSP00000474412	CCL2,CCL8,CCL5
GO:0030334	Regulation of cell migration	13	865	0.53	0.0049	9606.ENSP00000225831,9606.ENSP00000229135,9606.ENSP00000302569,9606.ENSP00000303231,9606.ENSP00000305651,9606.ENSP00000327513,9606.ENSP00000369213,9606.ENSP00000371067,9606.ENSP00000375086,9606.ENSP00000378118,9606.ENSP00000380638,9606.ENSP00000398698,9606.ENSP00000474412	CCL2,IFNG,CLEC7A,IL12A,CXCL10,CSF1,DDX58,JAK2,CCL25,CCL8,PTK2B,TNF,CCL5
GO:0030162	Regulation of proteolysis	12	747	0.56	0.005	9606.ENSP00000229135,9606.ENSP00000261601,9606.ENSP00000265598,9606.ENSP00000302569,9606.ENSP00000362555,9606.ENSP00000364907,9606.ENSP00000371067,9606.ENSP00000380638,9606.ENSP00000398698,9606.ENSP00000412237,9606.ENSP00000416066,9606.ENSP00000454207	IFNG,USP14,LAMP3,CLEC7A,RNF19B,SYK,JAK2,PTK2B,TNF,IL10,SERPINA1,TRAF3
GO:0042592	Homeostatic process	19	1676	0.41	0.0051	9606.ENSP00000225831,9606.ENSP00000261267,9606.ENSP00000292303,9606.ENSP00000305651,9606.ENSP00000306884,9606.ENSP00000326432,9606.ENSP00000327513,9606.ENSP00000345917,9606.ENSP00000352121,9606.ENSP00000352257,9606.ENSP00000355506,9606.ENSP00000356505,9606.ENSP00000362774,9606.ENSP00000369293,9606.ENSP00000371067,9606.ENSP00000378118,9606.ENSP00000380638,9606.ENSP00000395704,9606.ENSP00000474412	CCL2,LYZ,CCR5,CXCL10,CXCL11,CCR8,CSF1,LYAR,PIK3CG,XRCC6,EXO1,NCF2,RC3H2,IL2RA,JAK2,CCL8,PTK2B,CXCR6,CCL5
GO:0007159	Leukocyte cell-cell adhesion	4	56	1.21	0.0057	9606.ENSP00000355361,9606.ENSP00000364907,9606.ENSP00000398698,9606.ENSP00000474412	CD47,SYK,TNF,CCL5
GO:0032663	Regulation of interleukin-2 production	4	56	1.21	0.0057	9606.ENSP00000203629,9606.ENSP00000302569,9606.ENSP00000312002,9606.ENSP00000359504	LAG3,CLEC7A,HAVCR2,GBP1
GO:1904062	Regulation of cation transmembrane transport	8	337	0.73	0.0057	9606.ENSP00000225831,9606.ENSP00000229135,9606.ENSP00000305651,9606.ENSP00000306884,9606.ENSP00000352121,9606.ENSP00000357981,9606.ENSP00000367323,9606.ENSP00000380638	CCL2,IFNG,CXCL10,CXCL11,PIK3CG,CTSS,KCNAB2,PTK2B
GO:0071347	Cellular response to interleukin-1	6	174	0.89	0.0058	9606.ENSP00000225831,9606.ENSP00000355361,9606.ENSP00000359504,9606.ENSP00000375086,9606.ENSP00000378118,9606.ENSP00000474412	CCL2,CD47,GBP1,CCL25,CCL8,CCL5
GO:0010332	Response to gamma radiation	4	58	1.19	0.0064	9606.ENSP00000305651,9606.ENSP00000323099,9606.ENSP00000352257,9606.ENSP00000484288	CXCL10,ATRIP,XRCC6,LIG4
GO:0051336	Regulation of hydrolase activity	16	1284	0.45	0.0064	9606.ENSP00000225831,9606.ENSP00000229135,9606.ENSP00000234420,9606.ENSP00000261601,9606.ENSP00000265598,9606.ENSP00000296503,9606.ENSP00000302569,9606.ENSP00000310244,9606.ENSP00000364907,9606.ENSP00000371067,9606.ENSP00000375086,9606.ENSP00000378118,9606.ENSP00000380638,9606.ENSP00000398698,9606.ENSP00000416066,9606.ENSP00000474412	CCL2,IFNG,MSH6,USP14,LAMP3,HMGB2,CLEC7A,RASGRP1,SYK,JAK2,CCL25,CCL8,PTK2B,TNF,SERPINA1,CCL5
GO:0050793	Regulation of developmental process	25	2648	0.33	0.0064	9606.ENSP00000203629,9606.ENSP00000225831,9606.ENSP00000229135,9606.ENSP00000296503,9606.ENSP00000302569,9606.ENSP00000303231,9606.ENSP00000305651,9606.ENSP00000310244,9606.ENSP00000312002,9606.ENSP00000327513,9606.ENSP00000333680,9606.ENSP00000349365,9606.ENSP00000352257,9606.ENSP00000359504,9606.ENSP00000362774,9606.ENSP00000362946,9606.ENSP00000364907,9606.ENSP00000367220,9606.ENSP00000369293,…	LAG3,CCL2,IFNG,HMGB2,CLEC7A,IL12A,CXCL10,RASGRP1,HAVCR2,CSF1,NFAM1,IL27,XRCC6,GBP1,RC3H2,RAB14,SYK,ACTR2,IL2RA,JAK2,PTK2B,TNF,IL10,IL12RB1,LIG4
GO:0010629	Negative regulation of gene expression	21	2014	0.37	0.0065	9606.ENSP00000203629,9606.ENSP00000221452,9606.ENSP00000229135,9606.ENSP00000259396,9606.ENSP00000262866,9606.ENSP00000264350,9606.ENSP00000276079,9606.ENSP00000295025,9606.ENSP00000296503,9606.ENSP00000303231,9606.ENSP00000312002,9606.ENSP00000323889,9606.ENSP00000345917,9606.ENSP00000352257,9606.ENSP00000353512,9606.ENSP00000359504,9606.ENSP00000369213,9606.ENSP00000380855,9606.ENSP00000389600,…	LAG3,RELB,IFNG,ORM1,SLA2,HERC5,NONO,REL,HMGB2,IL12A,HAVCR2,TRIM25,LYAR,XRCC6,PARP9,GBP1,DDX58,PDCD1LG2,TLR6,TNF,IL10
GO:0045576	Mast cell activation	3	22	1.49	0.0069	9606.ENSP00000289902,9606.ENSP00000310244,9606.ENSP00000352121	FCER1G,RASGRP1,PIK3CG
GO:0071902	Positive regulation of protein serine/threonine kinase activity	8	348	0.71	0.0069	9606.ENSP00000229135,9606.ENSP00000310244,9606.ENSP00000352121,9606.ENSP00000364907,9606.ENSP00000371067,9606.ENSP00000380638,9606.ENSP00000389600,9606.ENSP00000398698	IFNG,RASGRP1,PIK3CG,SYK,JAK2,PTK2B,TLR6,TNF
GO:0060341	Regulation of cellular localization	14	1027	0.49	0.007	9606.ENSP00000229135,9606.ENSP00000289902,9606.ENSP00000292303,9606.ENSP00000296161,9606.ENSP00000305651,9606.ENSP00000306884,9606.ENSP00000353512,9606.ENSP00000354111,9606.ENSP00000359504,9606.ENSP00000364907,9606.ENSP00000367323,9606.ENSP00000371067,9606.ENSP00000380638,9606.ENSP00000398698	IFNG,FCER1G,CCR5,DTX3L,CXCL10,CXCL11,PARP9,DNAJC5,GBP1,SYK,KCNAB2,JAK2,PTK2B,TNF
GO:0002554	Serotonin secretion by platelet	2	3	2.18	0.0073	9606.ENSP00000289902,9606.ENSP00000364907	FCER1G,SYK
GO:0002874	Regulation of chronic inflammatory response to antigenic stimulus	2	3	2.18	0.0073	9606.ENSP00000398698,9606.ENSP00000412237	TNF,IL10
GO:0030886	Negative regulation of myeloid dendritic cell activation	2	3	2.18	0.0073	9606.ENSP00000312002,9606.ENSP00000412237	HAVCR2,IL10
GO:0060559	Positive regulation of calcidiol 1-monooxygenase activity	2	3	2.18	0.0073	9606.ENSP00000229135,9606.ENSP00000398698	IFNG,TNF
GO:0070340	Detection of bacterial lipopeptide	2	3	2.18	0.0073	9606.ENSP00000354932,9606.ENSP00000389600	TLR1,TLR6
GO:0045071	Negative regulation of viral genome replication	4	61	1.17	0.0074	9606.ENSP00000242351,9606.ENSP00000378118,9606.ENSP00000398698,9606.ENSP00000474412	ZC3HAV1,CCL8,TNF,CCL5
GO:0046635	Positive regulation of alpha-beta t cell activation	4	61	1.17	0.0074	9606.ENSP00000229135,9606.ENSP00000303231,9606.ENSP00000364907,9606.ENSP00000470788	IFNG,IL12A,SYK,IL12RB1
GO:0032703	Negative regulation of interleukin-2 production	3	23	1.47	0.0075	9606.ENSP00000203629,9606.ENSP00000312002,9606.ENSP00000359504	LAG3,HAVCR2,GBP1
GO:0032753	Positive regulation of interleukin-4 production	3	23	1.47	0.0075	9606.ENSP00000289902,9606.ENSP00000312002,9606.ENSP00000364907	FCER1G,HAVCR2,SYK
GO:0043406	Positive regulation of map kinase activity	7	265	0.77	0.0075	9606.ENSP00000310244,9606.ENSP00000352121,9606.ENSP00000364907,9606.ENSP00000371067,9606.ENSP00000380638,9606.ENSP00000389600,9606.ENSP00000398698	RASGRP1,PIK3CG,SYK,JAK2,PTK2B,TLR6,TNF
GO:0014070	Response to organic cyclic compound	13	911	0.51	0.0075	9606.ENSP00000225831,9606.ENSP00000292303,9606.ENSP00000296503,9606.ENSP00000305651,9606.ENSP00000323889,9606.ENSP00000352121,9606.ENSP00000367220,9606.ENSP00000369213,9606.ENSP00000371067,9606.ENSP00000380638,9606.ENSP00000398698,9606.ENSP00000412237,9606.ENSP00000474412	CCL2,CCR5,HMGB2,CXCL10,TRIM25,PIK3CG,ACTR2,DDX58,JAK2,PTK2B,TNF,IL10,CCL5
GO:0009719	Response to endogenous stimulus	17	1447	0.42	0.0075	9606.ENSP00000225831,9606.ENSP00000250092,9606.ENSP00000289902,9606.ENSP00000296503,9606.ENSP00000323099,9606.ENSP00000323889,9606.ENSP00000352121,9606.ENSP00000357981,9606.ENSP00000362946,9606.ENSP00000364907,9606.ENSP00000367220,9606.ENSP00000371067,9606.ENSP00000380638,9606.ENSP00000389600,9606.ENSP00000398698,9606.ENSP00000412237,9606.ENSP00000474412	CCL2,CD68,FCER1G,HMGB2,ATRIP,TRIM25,PIK3CG,CTSS,RAB14,SYK,ACTR2,JAK2,PTK2B,TLR6,TNF,IL10,CCL5
GO:0009891	Positive regulation of biosynthetic process	21	2040	0.36	0.0075	9606.ENSP00000221452,9606.ENSP00000225831,9606.ENSP00000229135,9606.ENSP00000286639,9606.ENSP00000295025,9606.ENSP00000296161,9606.ENSP00000296503,9606.ENSP00000302569,9606.ENSP00000305651,9606.ENSP00000352257,9606.ENSP00000353512,9606.ENSP00000364907,9606.ENSP00000367220,9606.ENSP00000369213,9606.ENSP00000371067,9606.ENSP00000379601,9606.ENSP00000380638,9606.ENSP00000389600,9606.ENSP00000398698,…	RELB,CCL2,IFNG,BATF,REL,DTX3L,HMGB2,CLEC7A,CXCL10,XRCC6,PARP9,SYK,ACTR2,DDX58,JAK2,RAB27A,PTK2B,TLR6,TNF,IL10,CCL5
GO:0006974	Cellular response to dna damage stimulus	12	793	0.53	0.0079	9606.ENSP00000234420,9606.ENSP00000276079,9606.ENSP00000286639,9606.ENSP00000296161,9606.ENSP00000296503,9606.ENSP00000323099,9606.ENSP00000323889,9606.ENSP00000352257,9606.ENSP00000353512,9606.ENSP00000355506,9606.ENSP00000398698,9606.ENSP00000484288	MSH6,NONO,BATF,DTX3L,HMGB2,ATRIP,TRIM25,XRCC6,PARP9,EXO1,TNF,LIG4
GO:0045954	Positive regulation of natural killer cell mediated cytotoxicity	3	24	1.45	0.0082	9606.ENSP00000203629,9606.ENSP00000303231,9606.ENSP00000310244	LAG3,IL12A,RASGRP1
GO:0051043	Regulation of membrane protein ectodomain proteolysis	3	24	1.45	0.0082	9606.ENSP00000229135,9606.ENSP00000398698,9606.ENSP00000412237	IFNG,TNF,IL10
GO:0051091	Positive regulation of dna-binding transcription factor activity	7	271	0.76	0.0084	9606.ENSP00000323889,9606.ENSP00000333680,9606.ENSP00000369213,9606.ENSP00000371067,9606.ENSP00000389600,9606.ENSP00000398698,9606.ENSP00000412237	TRIM25,NFAM1,DDX58,JAK2,TLR6,TNF,IL10
GO:0043032	Positive regulation of macrophage activation	3	25	1.43	0.0091	9606.ENSP00000312002,9606.ENSP00000389600,9606.ENSP00000412237	HAVCR2,TLR6,IL10
GO:0014066	Regulation of phosphatidylinositol 3-kinase signaling	5	123	0.96	0.0093	9606.ENSP00000310244,9606.ENSP00000352121,9606.ENSP00000371067,9606.ENSP00000398698,9606.ENSP00000474412	RASGRP1,PIK3CG,JAK2,TNF,CCL5
GO:0010660	Regulation of muscle cell apoptotic process	4	66	1.13	0.0094	9606.ENSP00000229135,9606.ENSP00000303231,9606.ENSP00000371067,9606.ENSP00000380638	IFNG,IL12A,JAK2,PTK2B
GO:0042130	Negative regulation of t cell proliferation	4	66	1.13	0.0094	9606.ENSP00000312002,9606.ENSP00000369293,9606.ENSP00000380855,9606.ENSP00000412237	HAVCR2,IL2RA,PDCD1LG2,IL10
GO:0060334	Regulation of interferon-gamma-mediated signaling pathway	3	26	1.41	0.01	9606.ENSP00000229135,9606.ENSP00000353512,9606.ENSP00000371067	IFNG,PARP9,JAK2
GO:0008285	Negative regulation of cell population proliferation	11	696	0.55	0.01	9606.ENSP00000225831,9606.ENSP00000229135,9606.ENSP00000303231,9606.ENSP00000312002,9606.ENSP00000369293,9606.ENSP00000371067,9606.ENSP00000378118,9606.ENSP00000380638,9606.ENSP00000380855,9606.ENSP00000398698,9606.ENSP00000412237	CCL2,IFNG,IL12A,HAVCR2,IL2RA,JAK2,CCL8,PTK2B,PDCD1LG2,TNF,IL10
GO:0035915	Pore formation in membrane of other organism	2	4	2.05	0.0101	9606.ENSP00000354335,9606.ENSP00000433209	MPEG1,GSDMD
GO:0038156	interleukin-3-mediated signaling pathway	2	4	2.05	0.0101	9606.ENSP00000289902,9606.ENSP00000364907	FCER1G,SYK
GO:0071226	Cellular response to molecule of fungal origin	2	4	2.05	0.0101	9606.ENSP00000302569,9606.ENSP00000364907	CLEC7A,SYK
GO:2000026	Regulation of multicellular organismal development	21	2096	0.35	0.0102	9606.ENSP00000203629,9606.ENSP00000229135,9606.ENSP00000296503,9606.ENSP00000303231,9606.ENSP00000305651,9606.ENSP00000310244,9606.ENSP00000312002,9606.ENSP00000327513,9606.ENSP00000333680,9606.ENSP00000349365,9606.ENSP00000352257,9606.ENSP00000362774,9606.ENSP00000362946,9606.ENSP00000364907,9606.ENSP00000367220,9606.ENSP00000369293,9606.ENSP00000380638,9606.ENSP00000398698,9606.ENSP00000412237,…	LAG3,IFNG,HMGB2,IL12A,CXCL10,RASGRP1,HAVCR2,CSF1,NFAM1,IL27,XRCC6,RC3H2,RAB14,SYK,ACTR2,IL2RA,PTK2B,TNF,IL10,IL12RB1,LIG4
GO:0002825	Regulation of t-helper 1 type immune response	3	27	1.4	0.0108	9606.ENSP00000312002,9606.ENSP00000349365,9606.ENSP00000470788	HAVCR2,IL27,IL12RB1
GO:0002861	Regulation of inflammatory response to antigenic stimulus	3	27	1.4	0.0108	9606.ENSP00000289902,9606.ENSP00000398698,9606.ENSP00000412237	FCER1G,TNF,IL10
GO:0045672	Positive regulation of osteoclast differentiation	3	27	1.4	0.0108	9606.ENSP00000229135,9606.ENSP00000327513,9606.ENSP00000398698	IFNG,CSF1,TNF
GO:0071677	Positive regulation of mononuclear cell migration	3	27	1.4	0.0108	9606.ENSP00000305651,9606.ENSP00000398698,9606.ENSP00000474412	CXCL10,TNF,CCL5
GO:1904019	Epithelial cell apoptotic process	3	27	1.4	0.0108	9606.ENSP00000352121,9606.ENSP00000398698,9606.ENSP00000412237	PIK3CG,TNF,IL10
GO:0008219	Cell death	14	1091	0.46	0.0115	9606.ENSP00000229135,9606.ENSP00000234420,9606.ENSP00000296503,9606.ENSP00000303231,9606.ENSP00000352121,9606.ENSP00000368022,9606.ENSP00000369293,9606.ENSP00000371067,9606.ENSP00000380638,9606.ENSP00000398698,9606.ENSP00000412237,9606.ENSP00000433209,9606.ENSP00000454207,9606.ENSP00000484288	IFNG,MSH6,HMGB2,IL12A,PIK3CG,OPTN,IL2RA,JAK2,PTK2B,TNF,IL10,GSDMD,TRAF3,LIG4
GO:0042093	T-helper cell differentiation	3	28	1.38	0.0118	9606.ENSP00000221452,9606.ENSP00000286639,9606.ENSP00000362774	RELB,BATF,RC3H2
GO:1903203	Regulation of oxidative stress-induced neuron death	3	28	1.38	0.0118	9606.ENSP00000276079,9606.ENSP00000389600,9606.ENSP00000412237	NONO,TLR6,IL10
GO:0002675	Positive regulation of acute inflammatory response	3	29	1.37	0.0129	9606.ENSP00000289902,9606.ENSP00000352121,9606.ENSP00000398698	FCER1G,PIK3CG,TNF
GO:0010758	Regulation of macrophage chemotaxis	3	29	1.37	0.0129	9606.ENSP00000327513,9606.ENSP00000380638,9606.ENSP00000474412	CSF1,PTK2B,CCL5
GO:0043507	Positive regulation of jun kinase activity	4	73	1.09	0.0129	9606.ENSP00000364907,9606.ENSP00000380638,9606.ENSP00000389600,9606.ENSP00000398698	SYK,PTK2B,TLR6,TNF
GO:0001936	Regulation of endothelial cell proliferation	5	134	0.92	0.0129	9606.ENSP00000225831,9606.ENSP00000296503,9606.ENSP00000303231,9606.ENSP00000398698,9606.ENSP00000412237	CCL2,HMGB2,IL12A,TNF,IL10
GO:0008283	Cell population proliferation	9	493	0.61	0.0129	9606.ENSP00000303231,9606.ENSP00000310244,9606.ENSP00000327513,9606.ENSP00000352121,9606.ENSP00000362774,9606.ENSP00000380638,9606.ENSP00000398698,9606.ENSP00000412237,9606.ENSP00000484288	IL12A,RASGRP1,CSF1,PIK3CG,RC3H2,PTK2B,TNF,IL10,LIG4
GO:0010959	Regulation of metal ion transport	8	391	0.66	0.013	9606.ENSP00000225831,9606.ENSP00000229135,9606.ENSP00000305651,9606.ENSP00000306884,9606.ENSP00000352121,9606.ENSP00000367323,9606.ENSP00000380638,9606.ENSP00000474412	CCL2,IFNG,CXCL10,CXCL11,PIK3CG,KCNAB2,PTK2B,CCL5
GO:0032800	Receptor biosynthetic process	2	5	1.95	0.0133	9606.ENSP00000398698,9606.ENSP00000412237	TNF,IL10
GO:0007249	I-kappaB kinase/NF-kappaB signaling	4	74	1.08	0.0133	9606.ENSP00000221452,9606.ENSP00000295025,9606.ENSP00000354911,9606.ENSP00000398698	RELB,REL,TIFA,TNF
GO:0051094	Positive regulation of developmental process	16	1389	0.41	0.0133	9606.ENSP00000229135,9606.ENSP00000296503,9606.ENSP00000302569,9606.ENSP00000303231,9606.ENSP00000310244,9606.ENSP00000327513,9606.ENSP00000352257,9606.ENSP00000364907,9606.ENSP00000367220,9606.ENSP00000369293,9606.ENSP00000371067,9606.ENSP00000380638,9606.ENSP00000398698,9606.ENSP00000412237,9606.ENSP00000470788,9606.ENSP00000484288	IFNG,HMGB2,CLEC7A,IL12A,RASGRP1,CSF1,XRCC6,SYK,ACTR2,IL2RA,JAK2,PTK2B,TNF,IL10,IL12RB1,LIG4
GO:0006298	Mismatch repair	3	30	1.35	0.0138	9606.ENSP00000234420,9606.ENSP00000323099,9606.ENSP00000355506	MSH6,ATRIP,EXO1
GO:0045589	Regulation of regulatory t cell differentiation	3	30	1.35	0.0138	9606.ENSP00000203629,9606.ENSP00000229135,9606.ENSP00000369293	LAG3,IFNG,IL2RA
GO:0032770	Positive regulation of monooxygenase activity	3	31	1.34	0.0149	9606.ENSP00000229135,9606.ENSP00000380638,9606.ENSP00000398698	IFNG,PTK2B,TNF
GO:0006259	DNA metabolic process	11	750	0.52	0.0172	9606.ENSP00000234420,9606.ENSP00000276079,9606.ENSP00000286639,9606.ENSP00000296161,9606.ENSP00000296503,9606.ENSP00000323099,9606.ENSP00000323889,9606.ENSP00000352257,9606.ENSP00000353512,9606.ENSP00000355506,9606.ENSP00000484288	MSH6,NONO,BATF,DTX3L,HMGB2,ATRIP,TRIM25,XRCC6,PARP9,EXO1,LIG4
GO:0032687	Negative regulation of interferon-alpha production	2	6	1.87	0.0174	9606.ENSP00000312002,9606.ENSP00000412237	HAVCR2,IL10
GO:0042976	Activation of janus kinase activity	2	6	1.87	0.0174	9606.ENSP00000371067,9606.ENSP00000380638	JAK2,PTK2B
GO:0071221	Cellular response to bacterial lipopeptide	2	6	1.87	0.0174	9606.ENSP00000354932,9606.ENSP00000389600	TLR1,TLR6
GO:1904783	Positive regulation of nmda glutamate receptor activity	2	6	1.87	0.0174	9606.ENSP00000225831,9606.ENSP00000229135	CCL2,IFNG
GO:2000110	Negative regulation of macrophage apoptotic process	2	6	1.87	0.0174	9606.ENSP00000292303,9606.ENSP00000474412	CCR5,CCL5
GO:1904064	Positive regulation of cation transmembrane transport	5	145	0.89	0.0174	9606.ENSP00000225831,9606.ENSP00000229135,9606.ENSP00000305651,9606.ENSP00000306884,9606.ENSP00000357981	CCL2,IFNG,CXCL10,CXCL11,CTSS
GO:0051234	Establishment of localization	34	4479	0.23	0.0174	9606.ENSP00000250092,9606.ENSP00000259396,9606.ENSP00000261267,9606.ENSP00000265598,9606.ENSP00000289902,9606.ENSP00000292303,9606.ENSP00000296161,9606.ENSP00000299665,9606.ENSP00000302569,9606.ENSP00000310244,9606.ENSP00000323099,9606.ENSP00000333680,9606.ENSP00000341289,9606.ENSP00000347916,9606.ENSP00000352121,9606.ENSP00000352257,9606.ENSP00000354111,9606.ENSP00000355361,9606.ENSP00000356505,…	CD68,ORM1,LYZ,LAMP3,FCER1G,CCR5,DTX3L,CLEC4D,CLEC7A,RASGRP1,ATRIP,NFAM1,TUBB4B,CLEC12A,PIK3CG,XRCC6,DNAJC5,CD47,NCF2,CTSS,CREG1,RAB14,SYK,ACTR2,KCNAB2,OPTN,LYST,CCL8,RAB27A,PTK2B,DSN1,SERPINA1,GSDMD,CCL5
GO:1900407	Regulation of cellular response to oxidative stress	4	81	1.05	0.0177	9606.ENSP00000276079,9606.ENSP00000389600,9606.ENSP00000398698,9606.ENSP00000412237	NONO,TLR6,TNF,IL10
GO:0006970	Response to osmotic stress	4	82	1.04	0.0184	9606.ENSP00000221452,9606.ENSP00000352257,9606.ENSP00000380638,9606.ENSP00000398698	RELB,XRCC6,PTK2B,TNF
GO:0046651	Lymphocyte proliferation	4	82	1.04	0.0184	9606.ENSP00000310244,9606.ENSP00000352121,9606.ENSP00000362774,9606.ENSP00000412237	RASGRP1,PIK3CG,RC3H2,IL10
GO:1900182	Positive regulation of protein localization to nucleus	4	82	1.04	0.0184	9606.ENSP00000229135,9606.ENSP00000296161,9606.ENSP00000353512,9606.ENSP00000371067	IFNG,DTX3L,PARP9,JAK2
GO:1901224	Positive regulation of nik/nf-kappab signaling	4	82	1.04	0.0184	9606.ENSP00000312002,9606.ENSP00000362774,9606.ENSP00000389600,9606.ENSP00000398698	HAVCR2,RC3H2,TLR6,TNF
GO:0031663	Lipopolysaccharide-mediated signaling pathway	3	34	1.3	0.0185	9606.ENSP00000225831,9606.ENSP00000398698,9606.ENSP00000474412	CCL2,TNF,CCL5
GO:0032728	Positive regulation of interferon-beta production	3	34	1.3	0.0185	9606.ENSP00000242351,9606.ENSP00000296503,9606.ENSP00000369213	ZC3HAV1,HMGB2,DDX58
GO:0002888	Positive regulation of myeloid leukocyte mediated immunity	3	35	1.29	0.0198	9606.ENSP00000289902,9606.ENSP00000364907,9606.ENSP00000369213	FCER1G,SYK,DDX58
GO:0032689	Negative regulation of interferon-gamma production	3	35	1.29	0.0198	9606.ENSP00000312002,9606.ENSP00000380855,9606.ENSP00000412237	HAVCR2,PDCD1LG2,IL10
GO:0032814	Regulation of natural killer cell activation	3	35	1.29	0.0198	9606.ENSP00000303231,9606.ENSP00000310244,9606.ENSP00000312002	IL12A,RASGRP1,HAVCR2
GO:0045622	Regulation of t-helper cell differentiation	3	35	1.29	0.0198	9606.ENSP00000349365,9606.ENSP00000362774,9606.ENSP00000470788	IL27,RC3H2,IL12RB1
GO:1904707	Positive regulation of vascular associated smooth muscle cell proliferation	3	35	1.29	0.0198	9606.ENSP00000371067,9606.ENSP00000398698,9606.ENSP00000412237	JAK2,TNF,IL10
GO:0019725	Cellular homeostasis	12	895	0.48	0.0198	9606.ENSP00000225831,9606.ENSP00000292303,9606.ENSP00000305651,9606.ENSP00000306884,9606.ENSP00000326432,9606.ENSP00000352121,9606.ENSP00000356505,9606.ENSP00000371067,9606.ENSP00000378118,9606.ENSP00000380638,9606.ENSP00000395704,9606.ENSP00000474412	CCL2,CCR5,CXCL10,CXCL11,CCR8,PIK3CG,NCF2,JAK2,CCL8,PTK2B,CXCR6,CCL5
GO:0002700	Regulation of production of molecular mediator of immune response	5	152	0.87	0.0206	9606.ENSP00000289902,9606.ENSP00000323099,9606.ENSP00000369213,9606.ENSP00000398698,9606.ENSP00000412237	FCER1G,ATRIP,DDX58,TNF,IL10
GO:0097680	Double-strand break repair via classical nonhomologous end joining	2	7	1.81	0.0211	9606.ENSP00000352257,9606.ENSP00000484288	XRCC6,LIG4
GO:0042098	T cell proliferation	3	36	1.27	0.0211	9606.ENSP00000310244,9606.ENSP00000352121,9606.ENSP00000362774	RASGRP1,PIK3CG,RC3H2
GO:0090322	Regulation of superoxide metabolic process	3	36	1.27	0.0211	9606.ENSP00000302569,9606.ENSP00000364907,9606.ENSP00000398698	CLEC7A,SYK,TNF
GO:2000310	Regulation of nmda receptor activity	3	36	1.27	0.0211	9606.ENSP00000225831,9606.ENSP00000229135,9606.ENSP00000380638	CCL2,IFNG,PTK2B
GO:0006810	Transport	33	4353	0.23	0.0214	9606.ENSP00000250092,9606.ENSP00000259396,9606.ENSP00000261267,9606.ENSP00000289902,9606.ENSP00000292303,9606.ENSP00000296161,9606.ENSP00000299665,9606.ENSP00000302569,9606.ENSP00000310244,9606.ENSP00000323099,9606.ENSP00000333680,9606.ENSP00000341289,9606.ENSP00000347916,9606.ENSP00000352121,9606.ENSP00000352257,9606.ENSP00000354111,9606.ENSP00000355361,9606.ENSP00000356505,9606.ENSP00000357981,…	CD68,ORM1,LYZ,FCER1G,CCR5,DTX3L,CLEC4D,CLEC7A,RASGRP1,ATRIP,NFAM1,TUBB4B,CLEC12A,PIK3CG,XRCC6,DNAJC5,CD47,NCF2,CTSS,CREG1,RAB14,SYK,ACTR2,KCNAB2,OPTN,LYST,CCL8,RAB27A,PTK2B,DSN1,SERPINA1,GSDMD,CCL5
GO:0014068	Positive regulation of phosphatidylinositol 3-kinase signaling	4	87	1.01	0.0217	9606.ENSP00000352121,9606.ENSP00000371067,9606.ENSP00000398698,9606.ENSP00000474412	PIK3CG,JAK2,TNF,CCL5
GO:2000106	Regulation of leukocyte apoptotic process	4	87	1.01	0.0217	9606.ENSP00000289902,9606.ENSP00000292303,9606.ENSP00000412237,9606.ENSP00000474412	FCER1G,CCR5,IL10,CCL5
GO:0002456	T cell mediated immunity	3	37	1.26	0.0223	9606.ENSP00000303231,9606.ENSP00000323099,9606.ENSP00000379601	IL12A,ATRIP,RAB27A
GO:0044089	Positive regulation of cellular component biogenesis	9	542	0.57	0.0223	9606.ENSP00000229135,9606.ENSP00000302569,9606.ENSP00000355361,9606.ENSP00000359488,9606.ENSP00000364907,9606.ENSP00000367220,9606.ENSP00000380638,9606.ENSP00000389600,9606.ENSP00000398698	IFNG,CLEC7A,CD47,GBP5,SYK,ACTR2,PTK2B,TLR6,TNF
GO:0048661	Positive regulation of smooth muscle cell proliferation	4	88	1.01	0.0225	9606.ENSP00000371067,9606.ENSP00000398698,9606.ENSP00000412237,9606.ENSP00000474412	JAK2,TNF,IL10,CCL5
GO:0002718	Regulation of cytokine production involved in immune response	4	89	1	0.0233	9606.ENSP00000289902,9606.ENSP00000369213,9606.ENSP00000398698,9606.ENSP00000412237	FCER1G,DDX58,TNF,IL10
GO:0007259	Receptor signaling pathway via jak-stat	3	38	1.25	0.0237	9606.ENSP00000225831,9606.ENSP00000229135,9606.ENSP00000371067	CCL2,IFNG,JAK2
GO:0043491	Protein kinase b signaling	3	38	1.25	0.0237	9606.ENSP00000225831,9606.ENSP00000398698,9606.ENSP00000474412	CCL2,TNF,CCL5
GO:2000403	Positive regulation of lymphocyte migration	3	38	1.25	0.0237	9606.ENSP00000305651,9606.ENSP00000380638,9606.ENSP00000474412	CXCL10,PTK2B,CCL5
GO:2000781	Positive regulation of double-strand break repair	3	38	1.25	0.0237	9606.ENSP00000296161,9606.ENSP00000353512,9606.ENSP00000367220	DTX3L,PARP9,ACTR2
GO:0006915	Apoptotic process	12	918	0.47	0.0237	9606.ENSP00000229135,9606.ENSP00000234420,9606.ENSP00000296503,9606.ENSP00000303231,9606.ENSP00000352121,9606.ENSP00000369293,9606.ENSP00000371067,9606.ENSP00000380638,9606.ENSP00000398698,9606.ENSP00000412237,9606.ENSP00000454207,9606.ENSP00000484288	IFNG,MSH6,HMGB2,IL12A,PIK3CG,IL2RA,JAK2,PTK2B,TNF,IL10,TRAF3,LIG4
GO:0012501	Programmed cell death	13	1054	0.44	0.0239	9606.ENSP00000229135,9606.ENSP00000234420,9606.ENSP00000296503,9606.ENSP00000303231,9606.ENSP00000352121,9606.ENSP00000369293,9606.ENSP00000371067,9606.ENSP00000380638,9606.ENSP00000398698,9606.ENSP00000412237,9606.ENSP00000433209,9606.ENSP00000454207,9606.ENSP00000484288	IFNG,MSH6,HMGB2,IL12A,PIK3CG,IL2RA,JAK2,PTK2B,TNF,IL10,GSDMD,TRAF3,LIG4
GO:0002244	Hematopoietic progenitor cell differentiation	4	90	1	0.024	9606.ENSP00000286639,9606.ENSP00000323099,9606.ENSP00000367323,9606.ENSP00000484288	BATF,ATRIP,KCNAB2,LIG4
GO:0048585	Negative regulation of response to stimulus	17	1636	0.37	0.0245	9606.ENSP00000225831,9606.ENSP00000261601,9606.ENSP00000262866,9606.ENSP00000276079,9606.ENSP00000296503,9606.ENSP00000303231,9606.ENSP00000312002,9606.ENSP00000323099,9606.ENSP00000355361,9606.ENSP00000359504,9606.ENSP00000362774,9606.ENSP00000368022,9606.ENSP00000369293,9606.ENSP00000389600,9606.ENSP00000398698,9606.ENSP00000412237,9606.ENSP00000474412	CCL2,USP14,SLA2,NONO,HMGB2,IL12A,HAVCR2,ATRIP,CD47,GBP1,RC3H2,OPTN,IL2RA,TLR6,TNF,IL10,CCL5
GO:0019730	Antimicrobial humoral response	5	160	0.85	0.0246	9606.ENSP00000261267,9606.ENSP00000305651,9606.ENSP00000306884,9606.ENSP00000375086,9606.ENSP00000378118	LYZ,CXCL10,CXCL11,CCL25,CCL8
GO:0002858	Regulation of natural killer cell mediated cytotoxicity directed against tumor cell target	2	8	1.75	0.025	9606.ENSP00000303231,9606.ENSP00000312002	IL12A,HAVCR2
GO:0072577	Endothelial cell apoptotic process	2	8	1.75	0.025	9606.ENSP00000398698,9606.ENSP00000412237	TNF,IL10
GO:0075713	Establishment of integrated proviral latency	2	8	1.75	0.025	9606.ENSP00000352257,9606.ENSP00000484288	XRCC6,LIG4
GO:1900222	Negative regulation of amyloid-beta clearance	2	8	1.75	0.025	9606.ENSP00000229135,9606.ENSP00000398698	IFNG,TNF
GO:2000427	Positive regulation of apoptotic cell clearance	2	8	1.75	0.025	9606.ENSP00000225831,9606.ENSP00000299367	CCL2,C2
GO:0032733	Positive regulation of interleukin-10 production	3	39	1.24	0.025	9606.ENSP00000289902,9606.ENSP00000302569,9606.ENSP00000364907	FCER1G,CLEC7A,SYK
GO:0046006	Regulation of activated t cell proliferation	3	39	1.24	0.025	9606.ENSP00000369293,9606.ENSP00000380855,9606.ENSP00000470788	IL2RA,PDCD1LG2,IL12RB1
GO:2000008	Regulation of protein localization to cell surface	3	39	1.24	0.025	9606.ENSP00000289902,9606.ENSP00000367323,9606.ENSP00000398698	FCER1G,KCNAB2,TNF
GO:0044260	Cellular macromolecule metabolic process	36	4976	0.21	0.025	9606.ENSP00000225831,9606.ENSP00000234420,9606.ENSP00000242351,9606.ENSP00000261267,9606.ENSP00000261601,9606.ENSP00000264350,9606.ENSP00000276079,9606.ENSP00000286639,9606.ENSP00000289902,9606.ENSP00000292303,9606.ENSP00000296161,9606.ENSP00000296503,9606.ENSP00000310244,9606.ENSP00000323099,9606.ENSP00000323889,9606.ENSP00000326095,9606.ENSP00000327513,9606.ENSP00000352121,9606.ENSP00000352257,…	CCL2,MSH6,ZC3HAV1,LYZ,USP14,HERC5,NONO,BATF,FCER1G,CCR5,DTX3L,HMGB2,RASGRP1,ATRIP,TRIM25,RNF166,CSF1,PIK3CG,XRCC6,PARP9,EXO1,CTSS,RNF19B,RC3H2,SYK,DDX58,IL2RA,JAK2,CCL8,PTK2B,TNF,IL10,SERPINA1,TRAF3,CCL5,LIG4
GO:0045921	Positive regulation of exocytosis	4	92	0.99	0.0253	9606.ENSP00000229135,9606.ENSP00000289902,9606.ENSP00000364907,9606.ENSP00000379601	IFNG,FCER1G,SYK,RAB27A
GO:0032735	Positive regulation of interleukin-12 production	3	40	1.23	0.0263	9606.ENSP00000229135,9606.ENSP00000302569,9606.ENSP00000364907	IFNG,CLEC7A,SYK
GO:0065008	Regulation of biological quality	31	4042	0.24	0.0264	9606.ENSP00000225831,9606.ENSP00000229135,9606.ENSP00000261267,9606.ENSP00000289902,9606.ENSP00000292303,9606.ENSP00000296503,9606.ENSP00000305651,9606.ENSP00000306884,9606.ENSP00000323099,9606.ENSP00000326432,9606.ENSP00000327513,9606.ENSP00000345917,9606.ENSP00000352121,9606.ENSP00000352257,9606.ENSP00000354111,9606.ENSP00000355506,9606.ENSP00000356505,9606.ENSP00000362774,9606.ENSP00000364907,…	CCL2,IFNG,LYZ,FCER1G,CCR5,HMGB2,CXCL10,CXCL11,ATRIP,CCR8,CSF1,LYAR,PIK3CG,XRCC6,DNAJC5,EXO1,NCF2,RC3H2,SYK,ACTR2,KCNAB2,IL2RA,JAK2,CCL8,RAB27A,PTK2B,CXCR6,TNF,IL10,SERPINA1,CCL5
GO:1901698	Response to nitrogen compound	13	1070	0.44	0.0265	9606.ENSP00000250092,9606.ENSP00000289902,9606.ENSP00000323099,9606.ENSP00000323889,9606.ENSP00000352121,9606.ENSP00000364907,9606.ENSP00000367220,9606.ENSP00000369213,9606.ENSP00000371067,9606.ENSP00000380638,9606.ENSP00000389600,9606.ENSP00000398698,9606.ENSP00000412237	CD68,FCER1G,ATRIP,TRIM25,PIK3CG,SYK,ACTR2,DDX58,JAK2,PTK2B,TLR6,TNF,IL10
GO:0034762	Regulation of transmembrane transport	9	560	0.56	0.0266	9606.ENSP00000225831,9606.ENSP00000229135,9606.ENSP00000305651,9606.ENSP00000306884,9606.ENSP00000352121,9606.ENSP00000357981,9606.ENSP00000367323,9606.ENSP00000380638,9606.ENSP00000398698	CCL2,IFNG,CXCL10,CXCL11,PIK3CG,CTSS,KCNAB2,PTK2B,TNF
GO:0007229	Integrin-mediated signaling pathway	4	94	0.98	0.0271	9606.ENSP00000289902,9606.ENSP00000355361,9606.ENSP00000364907,9606.ENSP00000380638	FCER1G,CD47,SYK,PTK2B
GO:0002578	Negative regulation of antigen processing and presentation	2	9	1.7	0.0297	9606.ENSP00000250092,9606.ENSP00000390020	CD68,HLA-DOB
GO:0038155	interleukin-23-mediated signaling pathway	2	9	1.7	0.0297	9606.ENSP00000371067,9606.ENSP00000470788	JAK2,IL12RB1
GO:0051103	DNA ligation involved in DNA repair	2	9	1.7	0.0297	9606.ENSP00000296503,9606.ENSP00000484288	HMGB2,LIG4
GO:1900227	Positive regulation of nlrp3 inflammasome complex assembly	2	9	1.7	0.0297	9606.ENSP00000359488,9606.ENSP00000389600	GBP5,TLR6
GO:2000501	Regulation of natural killer cell chemotaxis	2	9	1.7	0.0297	9606.ENSP00000225831,9606.ENSP00000474412	CCL2,CCL5
GO:0030316	Osteoclast differentiation	3	42	1.21	0.0297	9606.ENSP00000289902,9606.ENSP00000327513,9606.ENSP00000398698	FCER1G,CSF1,TNF
GO:1903034	Regulation of response to wounding	5	169	0.82	0.0298	9606.ENSP00000289902,9606.ENSP00000302569,9606.ENSP00000364907,9606.ENSP00000398698,9606.ENSP00000412237	FCER1G,CLEC7A,SYK,TNF,IL10
GO:0051924	Regulation of calcium ion transport	6	256	0.72	0.0305	9606.ENSP00000225831,9606.ENSP00000305651,9606.ENSP00000306884,9606.ENSP00000352121,9606.ENSP00000380638,9606.ENSP00000474412	CCL2,CXCL10,CXCL11,PIK3CG,PTK2B,CCL5
GO:0001937	Negative regulation of endothelial cell proliferation	3	43	1.2	0.0311	9606.ENSP00000225831,9606.ENSP00000303231,9606.ENSP00000398698	CCL2,IL12A,TNF
GO:0043269	Regulation of ion transport	10	696	0.51	0.0311	9606.ENSP00000225831,9606.ENSP00000229135,9606.ENSP00000305651,9606.ENSP00000306884,9606.ENSP00000352121,9606.ENSP00000357981,9606.ENSP00000364907,9606.ENSP00000367323,9606.ENSP00000380638,9606.ENSP00000474412	CCL2,IFNG,CXCL10,CXCL11,PIK3CG,CTSS,SYK,KCNAB2,PTK2B,CCL5
GO:0045639	Positive regulation of myeloid cell differentiation	4	99	0.96	0.0317	9606.ENSP00000229135,9606.ENSP00000296503,9606.ENSP00000327513,9606.ENSP00000398698	IFNG,HMGB2,CSF1,TNF
GO:0097191	Extrinsic apoptotic signaling pathway	4	100	0.95	0.0328	9606.ENSP00000229135,9606.ENSP00000303231,9606.ENSP00000371067,9606.ENSP00000398698	IFNG,IL12A,JAK2,TNF
GO:0031328	Positive regulation of cellular biosynthetic process	19	2005	0.33	0.0328	9606.ENSP00000221452,9606.ENSP00000229135,9606.ENSP00000286639,9606.ENSP00000295025,9606.ENSP00000296161,9606.ENSP00000296503,9606.ENSP00000302569,9606.ENSP00000305651,9606.ENSP00000352257,9606.ENSP00000353512,9606.ENSP00000364907,9606.ENSP00000367220,9606.ENSP00000369213,9606.ENSP00000371067,9606.ENSP00000380638,9606.ENSP00000389600,9606.ENSP00000398698,9606.ENSP00000412237,9606.ENSP00000474412	RELB,IFNG,BATF,REL,DTX3L,HMGB2,CLEC7A,CXCL10,XRCC6,PARP9,SYK,ACTR2,DDX58,JAK2,PTK2B,TLR6,TNF,IL10,CCL5
GO:0002824	Positive regulation of adaptive immune response based on somatic recombination of immune receptors built from immunoglobulin superfamily domains	4	101	0.95	0.0339	9606.ENSP00000289902,9606.ENSP00000303231,9606.ENSP00000398698,9606.ENSP00000470788	FCER1G,IL12A,TNF,IL12RB1
GO:0051099	Positive regulation of binding	5	175	0.81	0.0341	9606.ENSP00000229135,9606.ENSP00000296161,9606.ENSP00000296503,9606.ENSP00000353512,9606.ENSP00000371067	IFNG,DTX3L,HMGB2,PARP9,JAK2
GO:0034135	Regulation of toll-like receptor 2 signaling pathway	2	10	1.65	0.0344	9606.ENSP00000354932,9606.ENSP00000389600	TLR1,TLR6
GO:0071639	Positive regulation of monocyte chemotactic protein-1 production	2	10	1.65	0.0344	9606.ENSP00000302569,9606.ENSP00000364907	CLEC7A,SYK
GO:0140052	Cellular response to oxidised low-density lipoprotein particle stimulus	2	10	1.65	0.0344	9606.ENSP00000250092,9606.ENSP00000389600	CD68,TLR6
GO:0010469	Regulation of signaling receptor activity	5	176	0.81	0.0345	9606.ENSP00000225831,9606.ENSP00000229135,9606.ENSP00000380638,9606.ENSP00000412237,9606.ENSP00000474412	CCL2,IFNG,PTK2B,IL10,CCL5
GO:0046638	Positive regulation of alpha-beta t cell differentiation	3	46	1.17	0.0363	9606.ENSP00000229135,9606.ENSP00000364907,9606.ENSP00000470788	IFNG,SYK,IL12RB1
GO:0048662	Negative regulation of smooth muscle cell proliferation	3	46	1.17	0.0363	9606.ENSP00000229135,9606.ENSP00000303231,9606.ENSP00000412237	IFNG,IL12A,IL10
GO:0043112	Receptor metabolic process	4	105	0.93	0.0379	9606.ENSP00000289902,9606.ENSP00000364907,9606.ENSP00000398698,9606.ENSP00000412237	FCER1G,SYK,TNF,IL10
GO:0010942	Positive regulation of cell death	10	719	0.5	0.0382	9606.ENSP00000225831,9606.ENSP00000229135,9606.ENSP00000302569,9606.ENSP00000303231,9606.ENSP00000364907,9606.ENSP00000371067,9606.ENSP00000389600,9606.ENSP00000398698,9606.ENSP00000412237,9606.ENSP00000474412	CCL2,IFNG,CLEC7A,IL12A,SYK,JAK2,TLR6,TNF,IL10,CCL5
GO:0042092	Type 2 immune response	2	11	1.61	0.0394	9606.ENSP00000286639,9606.ENSP00000412237	BATF,IL10
GO:0070106	interleukin-27-mediated signaling pathway	2	11	1.61	0.0394	9606.ENSP00000349365,9606.ENSP00000371067	IL27,JAK2
GO:0070757	interleukin-35-mediated signaling pathway	2	11	1.61	0.0394	9606.ENSP00000303231,9606.ENSP00000371067	IL12A,JAK2
GO:0033628	Regulation of cell adhesion mediated by integrin	3	48	1.15	0.04	9606.ENSP00000352121,9606.ENSP00000364907,9606.ENSP00000474412	PIK3CG,SYK,CCL5
GO:0043170	Macromolecule metabolic process	41	6137	0.18	0.0414	9606.ENSP00000225831,9606.ENSP00000234420,9606.ENSP00000242351,9606.ENSP00000261267,9606.ENSP00000261601,9606.ENSP00000264350,9606.ENSP00000276079,9606.ENSP00000286639,9606.ENSP00000289902,9606.ENSP00000292303,9606.ENSP00000296161,9606.ENSP00000296503,9606.ENSP00000299367,9606.ENSP00000303231,9606.ENSP00000310244,9606.ENSP00000323099,9606.ENSP00000323889,9606.ENSP00000326095,9606.ENSP00000327513,…	CCL2,MSH6,ZC3HAV1,LYZ,USP14,HERC5,NONO,BATF,FCER1G,CCR5,DTX3L,HMGB2,C2,IL12A,RASGRP1,ATRIP,TRIM25,RNF166,CSF1,LYAR,PIK3CG,XRCC6,PARP9,EXO1,CTSS,GBP5,RNF19B,RC3H2,SYK,DDX58,IL2RA,JAK2,CCL8,PTK2B,TLR6,TNF,IL10,SERPINA1,TRAF3,CCL5,LIG4
GO:0045862	Positive regulation of proteolysis	7	377	0.62	0.042	9606.ENSP00000229135,9606.ENSP00000302569,9606.ENSP00000362555,9606.ENSP00000364907,9606.ENSP00000371067,9606.ENSP00000380638,9606.ENSP00000398698	IFNG,CLEC7A,RNF19B,SYK,JAK2,PTK2B,TNF
GO:2000107	Negative regulation of leukocyte apoptotic process	3	49	1.14	0.0421	9606.ENSP00000289902,9606.ENSP00000292303,9606.ENSP00000474412	FCER1G,CCR5,CCL5
GO:0010557	Positive regulation of macromolecule biosynthetic process	18	1906	0.33	0.0448	9606.ENSP00000221452,9606.ENSP00000225831,9606.ENSP00000229135,9606.ENSP00000286639,9606.ENSP00000295025,9606.ENSP00000296161,9606.ENSP00000296503,9606.ENSP00000305651,9606.ENSP00000352257,9606.ENSP00000353512,9606.ENSP00000364907,9606.ENSP00000367220,9606.ENSP00000369213,9606.ENSP00000371067,9606.ENSP00000380638,9606.ENSP00000398698,9606.ENSP00000412237,9606.ENSP00000474412	RELB,CCL2,IFNG,BATF,REL,DTX3L,HMGB2,CXCL10,XRCC6,PARP9,SYK,ACTR2,DDX58,JAK2,PTK2B,TNF,IL10,CCL5
GO:0002507	Tolerance induction	2	12	1.57	0.0451	9606.ENSP00000312002,9606.ENSP00000319476	HAVCR2,ICOS
GO:0002863	Positive regulation of inflammatory response to antigenic stimulus	2	12	1.57	0.0451	9606.ENSP00000289902,9606.ENSP00000398698	FCER1G,TNF
GO:0031329	Regulation of cellular catabolic process	11	875	0.45	0.0473	9606.ENSP00000229135,9606.ENSP00000242351,9606.ENSP00000261601,9606.ENSP00000265598,9606.ENSP00000296161,9606.ENSP00000352121,9606.ENSP00000362555,9606.ENSP00000368022,9606.ENSP00000380638,9606.ENSP00000398698,9606.ENSP00000412237	IFNG,ZC3HAV1,USP14,LAMP3,DTX3L,PIK3CG,RNF19B,OPTN,PTK2B,TNF,IL10
GO:0061844	Antimicrobial humoral immune response mediated by antimicrobial peptide	4	113	0.9	0.0477	9606.ENSP00000305651,9606.ENSP00000306884,9606.ENSP00000375086,9606.ENSP00000378118	CXCL10,CXCL11,CCL25,CCL8
GO:0009889	Regulation of biosynthetic process	31	4210	0.22	0.0478	9606.ENSP00000221452,9606.ENSP00000225831,9606.ENSP00000229135,9606.ENSP00000262866,9606.ENSP00000276079,9606.ENSP00000286639,9606.ENSP00000295025,9606.ENSP00000296161,9606.ENSP00000296503,9606.ENSP00000302569,9606.ENSP00000305651,9606.ENSP00000312002,9606.ENSP00000323099,9606.ENSP00000323889,9606.ENSP00000333680,9606.ENSP00000345917,9606.ENSP00000352257,9606.ENSP00000353512,9606.ENSP00000355361,…	RELB,CCL2,IFNG,SLA2,NONO,BATF,REL,DTX3L,HMGB2,CLEC7A,CXCL10,HAVCR2,ATRIP,TRIM25,NFAM1,LYAR,XRCC6,PARP9,CD47,CREG1,SYK,ACTR2,DDX58,JAK2,RAB27A,PTK2B,TLR6,TNF,IL10,TRAF3,CCL5
GO:0043270	Positive regulation of ion transport	6	285	0.68	0.0485	9606.ENSP00000225831,9606.ENSP00000229135,9606.ENSP00000305651,9606.ENSP00000306884,9606.ENSP00000357981,9606.ENSP00000474412	CCL2,IFNG,CXCL10,CXCL11,CTSS,CCL5
